# Supplementary material for: 4-Acetyl­pyridinium iodide
Source: Acta Crystallogr Sect E Struct Rep Online. 2010 Jun 16;66(Pt 7):o1628. doi: 10.1107/S1600536810021860 (PMC3006777; doi:10.1107/S1600536810021860)
Supplement: Supplementary file 2 [file e-66-o1628-Isup2.hkl]

# 
# h,k,l, Fc-squared, Fo-squared, sigma(Fo-squared) and status flag 
# 
data_I
_shelx_title ' 1 in P1                         P21/c' 
_shelx_refln_list_code          4 
_shelx_F_calc_maximum      231.55 
_exptl_crystal_F_000       471.96 
_reflns_d_resolution_high  0.7701 
 
loop_ 
 _symmetry_equiv_pos_as_xyz 
 'x, y, z' 
 '-x, y+1/2, -z+1/2' 
 '-x, -y, -z' 
 'x, -y-1/2, z-1/2' 
 
_cell_length_a     8.5144 
_cell_length_b     5.0926 
_cell_length_c    21.7140 
_cell_angle_alpha  90.000 
_cell_angle_beta  111.370 
_cell_angle_gamma  90.000 
 
_shelx_F_squared_multiplier     1.000 
 
loop_ 
 _refln_index_h 
 _refln_index_k 
 _refln_index_l 
 _refln_F_squared_calc 
 _refln_F_squared_meas 
 _refln_F_squared_sigma 
 _refln_observed_status 
   2   0   0    42364.91    36086.93    739.47 o 
   3   0   0     8374.64     8478.15    162.22 o 
   4   0   0     6174.06     5671.78    450.70 o 
   5   0   0     6692.97     6888.57    152.67 o 
   6   0   0      240.81      272.06     27.34 o 
   7   0   0     2536.39     2502.29     93.81 o 
   8   0   0      151.58      164.10     13.23 o 
   9   0   0      870.62      799.20     48.26 o 
  10   0   0       68.58       51.23     19.25 o 
   1   1   0     6060.87     6374.62     65.94 o 
   2   1   0      890.90      966.45     33.93 o 
   3   1   0     2251.70     2262.98     32.08 o 
   4   1   0     1213.22     1269.41     24.25 o 
   5   1   0     1150.55     1115.93     49.72 o 
   6   1   0       99.06      111.22      6.50 o 
   7   1   0        8.47       39.78      6.68 o 
   8   1   0      109.61      117.86      9.54 o 
   9   1   0        3.14       17.91     13.12 o 
  10   1   0       45.10       42.67     12.75 o 
   0   2   0    12372.33    12614.70    248.52 o 
   1   2   0      575.08      691.66     19.18 o 
   2   2   0     7477.22     7396.13     91.67 o 
   3   2   0     3512.37     3527.87     51.05 o 
   4   2   0     2113.50     2094.98     35.86 o 
   5   2   0     3113.21     3060.59     54.93 o 
   6   2   0      116.63      126.31      7.70 o 
   7   2   0     1482.87     1447.13     36.29 o 
   8   2   0        2.48        6.62      5.70 o 
   9   2   0      295.98      291.45     21.77 o 
   1   3   0     5369.84     5451.77     79.52 o 
   2   3   0     2290.10     2512.29    111.32 o 
   3   3   0     4518.88     4362.98     71.90 o 
   4   3   0     2138.54     2171.71     42.90 o 
   5   3   0     1269.96     1186.38     27.57 o 
   6   3   0     1329.02     1297.77     37.49 o 
   7   3   0       99.41       85.90      8.61 o 
   8   3   0      572.86      551.20     34.60 o 
   9   3   0        0.06        1.18      7.12 o 
   0   4   0        0.32       17.29     12.73 o 
   1   4   0       17.12       95.07      8.17 o 
   2   4   0        4.03       37.60      9.11 o 
   3   4   0      186.63      222.10     17.59 o 
   4   4   0       26.27       44.65     10.22 o 
   5   4   0       38.91       88.97     15.51 o 
   6   4   0        0.70       27.40     12.87 o 
   7   4   0        2.07       -1.10     11.12 o 
   8   4   0       22.96       26.00     14.43 o 
   1   5   0     2479.13     2397.01     62.59 o 
   2   5   0      177.04      177.93     11.24 o 
   3   5   0      821.66      790.41     36.30 o 
   4   5   0      636.83      607.03     33.34 o 
   5   5   0      176.25      171.01     15.99 o 
   6   5   0      364.55      327.53     23.61 o 
   0   6   0      366.90      384.88     32.81 o 
   1   6   0        0.04       10.24      8.01 o 
   2   6   0      208.46      209.78     20.47 o 
   3   6   0        8.60       21.03     10.05 o 
   4   6   0       61.59       52.02     17.71 o 
 -10   1   1        2.20        7.31      7.39 o 
  -9   1   1      807.60      729.63     28.13 o 
  -8   1   1      525.29      495.33     18.62 o 
  -7   1   1     2635.46     2538.84     56.67 o 
  -6   1   1     3282.81     3256.60     61.85 o 
  -5   1   1     1886.48     1854.83     33.00 o 
  -4   1   1    13736.08    14216.24    189.14 o 
  -3   1   1       55.21       62.04      2.41 o 
  -2   1   1    28364.97    29156.36    268.17 o 
  -1   1   1      534.30      583.40     15.58 o 
   0   1   1     9675.18    10185.64    132.96 o 
   1   1   1    10102.83    10420.10    111.59 o 
   2   1   1     6017.47     5825.55     69.85 o 
   3   1   1     8353.29     8538.83    117.13 o 
   4   1   1      568.45      542.75     12.95 o 
   5   1   1     6937.25     6969.00    126.38 o 
   6   1   1       14.70       26.57      4.03 o 
   7   1   1     1907.94     1902.54     44.28 o 
   8   1   1      193.86      195.10     12.35 o 
   9   1   1      419.80      413.70     22.90 o 
  10   1   1      231.86      209.42     20.90 o 
  -9   2   1       29.54       51.88     10.93 o 
  -8   2   1      436.90      427.56     19.08 o 
  -7   2   1      426.52      396.04     14.58 o 
  -6   2   1      793.34      790.88     24.28 o 
  -5   2   1     1892.80     1829.71     34.39 o 
  -4   2   1      374.71      408.82     11.37 o 
  -3   2   1     6560.90     6815.86     99.93 o 
  -2   2   1       79.30      164.21     11.88 o 
  -1   2   1     7471.38     7468.59     82.14 o 
   0   2   1     1983.02     2063.63     38.80 o 
   1   2   1    10709.57    11150.13    143.33 o 
   2   2   1     2082.70     2015.15     29.14 o 
   3   2   1     2781.58     2784.38     45.80 o 
   4   2   1     1878.73     1857.81     34.16 o 
   5   2   1        2.68       21.45      8.06 o 
   6   2   1     1945.96     2017.18     50.31 o 
   7   2   1       42.26       50.61     12.41 o 
   8   2   1      502.60      493.99     26.68 o 
   9   2   1      114.97       95.55     12.88 o 
  -9   3   1      120.38      137.77     21.61 o 
  -8   3   1        0.18        8.68      7.53 o 
  -7   3   1      313.75      320.65     16.20 o 
  -6   3   1      247.21      280.01     14.67 o 
  -5   3   1      440.67      464.45     16.18 o 
  -4   3   1     1201.97     1300.88     26.30 o 
  -3   3   1       29.67      128.28     12.76 o 
  -2   3   1     3223.04     3471.17     61.09 o 
  -1   3   1      230.71      321.25     12.90 o 
   0   3   1     2479.92     2209.39    163.12 o 
   1   3   1     1116.55     1193.84     39.09 o 
   2   3   1      906.38      887.19     23.49 o 
   3   3   1      931.22      914.57     21.24 o 
   4   3   1        9.72       49.51      9.78 o 
   5   3   1      638.24      631.85     17.93 o 
   6   3   1      100.48      117.46      9.86 o 
   7   3   1      272.83      274.46     14.35 o 
   8   3   1      106.97      190.65     64.06 o 
   9   3   1       50.32       54.93     18.22 o 
  -8   4   1      313.50      289.38     33.57 o 
  -7   4   1      375.87      368.79     29.80 o 
  -6   4   1      538.64      574.07     34.41 o 
  -5   4   1     1830.55     1850.61    131.44 o 
  -4   4   1      288.72      283.04     15.90 o 
  -3   4   1     4136.39     4033.18     76.58 o 
  -2   4   1       23.25       34.60      3.91 o 
  -1   4   1     4640.67     4529.59     80.72 o 
   0   4   1      970.15      989.35     25.12 o 
   1   4   1     2778.75     2788.92     58.27 o 
   2   4   1     1664.00     1677.68     36.23 o 
   3   4   1      685.97      670.38     25.44 o 
   4   4   1     1517.39     1466.59     38.99 o 
   5   4   1        7.54       15.59      5.58 o 
   6   4   1      880.66      882.79     45.61 o 
   7   4   1       65.65       65.06     12.75 o 
   8   4   1      335.32      369.53     40.36 o 
  -6   5   1      131.98      119.73     13.98 o 
  -5   5   1        0.06       33.65      9.62 o 
  -4   5   1      125.91      145.37     15.63 o 
  -3   5   1       11.22       73.65     15.45 o 
  -2   5   1      160.81      162.50     10.70 o 
  -1   5   1        0.11      119.00     23.72 o 
   0   5   1       78.33       99.57      8.35 o 
   1   5   1       25.46       61.24      8.89 o 
   2   5   1        2.19       34.53     13.10 o 
   3   5   1       18.91       32.42      7.58 o 
   4   5   1       42.03       81.08     13.28 o 
   5   5   1        1.38        8.12      6.31 o 
   6   5   1       15.34        9.01      9.22 o 
  -4   6   1       12.43       20.00     12.24 o 
  -3   6   1      380.07      353.73     28.21 o 
  -2   6   1        1.01       -6.10      9.40 o 
  -1   6   1      185.55      191.60     18.92 o 
   0   6   1      222.49      204.78     15.83 o 
   1   6   1      126.76      127.46     16.21 o 
   2   6   1      335.68      309.65     25.75 o 
   3   6   1       35.90       56.96     16.85 o 
   4   6   1      249.63      231.53     33.57 o 
 -10   0   2      224.98      232.47     38.50 o 
  -9   0   2      706.71      699.79     36.30 o 
  -8   0   2     1370.65     1485.75     57.88 o 
  -7   0   2      323.55      342.90     18.10 o 
  -6   0   2     7496.51     7536.63    182.27 o 
  -5   0   2       31.12       54.28      5.18 o 
  -4   0   2    14353.01    14366.24    259.29 o 
  -3   0   2     2439.76     2604.90     43.28 o 
  -2   0   2    26310.81    27116.64    324.92 o 
   1   0   2     4986.76     5373.73    138.19 o 
   2   0   2       24.88       33.63      1.97 o 
   3   0   2    23293.56    25195.89    420.05 o 
   4   0   2       54.80       56.04      4.86 o 
   5   0   2     7384.22     7304.58    258.24 o 
   6   0   2     2344.76     2472.51    113.85 o 
   7   0   2     2941.60     2946.75     93.41 o 
   8   0   2     1210.13     1177.85     63.99 o 
   9   0   2      262.83      235.27     24.34 o 
 -10   1   2       59.01       65.93     12.62 o 
  -9   1   2      113.47      122.99     11.54 o 
  -8   1   2       35.67       62.59      7.73 o 
  -7   1   2     1118.39     1158.04     29.83 o 
  -6   1   2      153.32      212.39      9.68 o 
  -5   1   2     1921.45     2037.47     35.61 o 
  -4   1   2       36.60      142.10     20.52 o 
  -3   1   2      672.39      712.92     10.07 o 
  -2   1   2     2684.72     2916.36     32.82 o 
  -1   1   2      670.06      773.98     34.81 o 
   0   1   2      421.54      468.95     10.02 o 
   1   1   2      667.96      712.05     11.68 o 
   2   1   2     2133.26     2099.62     25.31 o 
   3   1   2        0.10       18.38      4.22 o 
   4   1   2      836.18      841.25     19.68 o 
   5   1   2      127.07      158.82      7.63 o 
   6   1   2      408.87      409.83     13.42 o 
   7   1   2      187.75      183.54     13.02 o 
   8   1   2      185.80      196.21     14.78 o 
   9   1   2       32.97       31.81      8.15 o 
 -10   2   2       73.16       91.00     23.99 o 
  -9   2   2      408.25      359.19     23.15 o 
  -8   2   2      386.13      395.13     19.35 o 
  -7   2   2      288.79      289.43     11.64 o 
  -6   2   2     1821.76     1831.56     37.38 o 
  -5   2   2       10.51       45.45      5.81 o 
  -4   2   2     5032.43     5101.10     71.22 o 
  -3   2   2      361.07      422.29     13.91 o 
  -2   2   2     5233.56     5409.93    164.92 o 
  -1   2   2     5100.00     4940.83     53.54 o 
   0   2   2     5291.29     5298.83     59.85 o 
   1   2   2     8642.23     8936.77    181.30 o 
   2   2   2      915.67     1001.79     16.93 o 
   3   2   2     8100.93     7856.80    291.47 o 
   4   2   2       25.76       25.16      4.18 o 
   5   2   2     3091.14     3095.95     66.44 o 
   6   2   2      536.57      538.96     17.32 o 
   7   2   2      509.75      502.83     20.76 o 
   8   2   2      497.63      487.58     26.27 o 
   9   2   2       16.44       19.94     17.54 o 
  -9   3   2      280.58      269.11     24.38 o 
  -8   3   2      338.70      315.89     21.11 o 
  -7   3   2     1142.62     1084.79     35.32 o 
  -6   3   2      130.00      138.37      9.29 o 
  -5   3   2     3140.87     3146.22     68.50 o 
  -4   3   2       17.69       79.93     17.95 o 
  -3   3   2     2771.71     2682.57     48.86 o 
  -2   3   2     2755.59     2766.99     49.41 o 
  -1   3   2     3102.60     3106.87     45.83 o 
   0   3   2     6622.77     6741.99     96.41 o 
   1   3   2     2139.05     2161.10     44.13 o 
   2   3   2     5613.99     5758.52     93.99 o 
   3   3   2       53.72       73.85      5.94 o 
   4   3   2     3535.35     3472.53     67.19 o 
   5   3   2      163.77      181.79      9.36 o 
   6   3   2     1266.04     1243.37     37.66 o 
   7   3   2      267.98      261.71     16.48 o 
   8   3   2      183.13      142.68     17.50 o 
  -8   4   2        6.47       95.77     25.32 o 
  -7   4   2       25.84       70.99     28.18 o 
  -6   4   2      112.81      134.61     14.02 o 
  -5   4   2       95.53      179.61     19.02 o 
  -4   4   2       31.48       62.63      8.06 o 
  -3   4   2       21.12      196.09     49.24 o 
  -2   4   2       44.89       70.93      9.56 o 
  -1   4   2      216.51      229.48     19.58 o 
   0   4   2       38.48      135.68     28.83 o 
   1   4   2      138.30      167.40      9.05 o 
   2   4   2       24.21       96.17     11.04 o 
   3   4   2       98.18       90.94      7.10 o 
   4   4   2       30.26       58.52     12.78 o 
   5   4   2        0.78       30.70     18.74 o 
   6   4   2       77.23      112.35     27.35 o 
   7   4   2        1.09        3.69      6.90 o 
  -6   5   2       32.60       42.60      9.24 o 
  -5   5   2      747.72      775.76     39.68 o 
  -4   5   2        3.06       14.58      7.74 o 
  -3   5   2     1131.80     1086.68     41.61 o 
  -2   5   2      283.33      289.36     14.22 o 
  -1   5   2     1317.12     1293.66     37.03 o 
   0   5   2      532.92      544.21     20.11 o 
   1   5   2      277.34      274.90     17.33 o 
   2   5   2     1305.00     1289.80     39.79 o 
   3   5   2        8.01       11.47      6.08 o 
   4   5   2     1004.52      973.82     42.21 o 
   5   5   2       81.34      114.56     14.21 o 
   6   5   2      372.52      405.36     37.33 o 
  -4   6   2      111.74      133.23     23.62 o 
  -3   6   2       11.15       23.03      9.90 o 
  -2   6   2      132.80       98.84     26.50 o 
  -1   6   2       15.95       36.58     10.34 o 
   0   6   2       52.07       85.45     14.83 o 
   1   6   2       85.79       85.74     21.40 o 
   2   6   2       13.32       16.75      9.95 o 
   3   6   2      158.72      150.94     24.40 o 
 -10   1   3      280.77      275.72     24.00 o 
  -9   1   3      196.04      201.81     14.32 o 
  -8   1   3     1726.73     1765.68     45.72 o 
  -7   1   3      138.16      164.76      8.96 o 
  -6   1   3     5136.26     5432.99     94.83 o 
  -5   1   3      583.03      602.82     16.03 o 
  -4   1   3    12291.02    12775.94    157.33 o 
  -3   1   3     4670.19     4692.68     48.49 o 
  -2   1   3     4431.72     4687.32     40.85 o 
  -1   1   3    43465.12    40630.92    467.96 o 
   0   1   3      150.98      162.08      3.15 o 
   1   1   3    53616.68    51471.54    731.02 o 
   2   1   3      932.08      890.38     14.24 o 
   3   1   3    13692.17    13775.71    225.72 o 
   4   1   3     3719.22     3965.61     73.88 o 
   5   1   3     2434.02     2533.08     63.87 o 
   6   1   3     2288.20     2366.97     54.17 o 
   7   1   3       45.45       55.32      6.82 o 
   8   1   3     1044.67      969.75     39.35 o 
   9   1   3        2.51        0.93      4.45 o 
 -10   2   3       30.29       63.67     17.67 o 
  -9   2   3      301.05      285.51     16.36 o 
  -8   2   3       26.21       49.03      8.03 o 
  -7   2   3      612.78      658.09     31.56 o 
  -6   2   3      189.24      259.99     16.37 o 
  -5   2   3     1716.91     1693.73     42.19 o 
  -4   2   3     2111.47     2098.53     29.78 o 
  -3   2   3     3781.51     3991.27    110.43 o 
  -2   2   3     5484.74     5480.23     55.99 o 
  -1   2   3     3760.63     3883.44     44.02 o 
   0   2   3     6393.87     6622.61     76.08 o 
   1   2   3      176.14      202.84      9.80 o 
   2   2   3     3354.30     3218.85    132.09 o 
   3   2   3     1851.30     1907.78     38.44 o 
   4   2   3     3665.29     3705.09     64.68 o 
   5   2   3      877.65      853.94     21.13 o 
   6   2   3      739.47      645.21     19.13 o 
   7   2   3      479.86      468.73     20.75 o 
   8   2   3       56.41       42.10      9.75 o 
   9   2   3      184.32      178.34     19.73 o 
  -9   3   3       24.04       15.70     12.98 o 
  -8   3   3      210.42      224.51     21.04 o 
  -7   3   3       25.30       75.49     13.98 o 
  -6   3   3      445.64      459.10     19.83 o 
  -5   3   3       82.33      169.60     13.58 o 
  -4   3   3     1001.92     1013.93     40.13 o 
  -3   3   3      639.60      574.97     30.35 o 
  -2   3   3     1238.76     1276.50     39.27 o 
  -1   3   3      885.32      889.95     15.72 o 
   0   3   3      179.29      254.88     21.36 o 
   1   3   3     1301.57     1291.00     58.51 o 
   2   3   3      214.70      268.34     12.66 o 
   3   3   3      876.38      905.91     22.00 o 
   4   3   3      775.58      719.46     20.87 o 
   5   3   3      330.04      309.23     18.70 o 
   6   3   3      435.55      380.16     15.94 o 
   7   3   3       17.88       21.66      7.78 o 
   8   3   3      124.82      111.91     19.85 o 
  -8   4   3       22.68       53.93     19.04 o 
  -7   4   3      854.62      809.61     46.55 o 
  -6   4   3        4.34       33.84     18.62 o 
  -5   4   3     1311.26     1306.06     47.64 o 
  -4   4   3      770.35      716.47     28.14 o 
  -3   4   3     1933.28     1970.57     58.79 o 
  -2   4   3     2253.44     2163.21     48.36 o 
  -1   4   3      671.12      666.56     15.80 o 
   0   4   3     4333.88     4255.79     76.85 o 
   1   4   3        4.20       35.77      8.45 o 
   2   4   3     3844.17     4046.67    148.56 o 
   3   4   3      598.63      578.40     18.08 o 
   4   4   3     1779.55     1748.73     44.62 o 
   5   4   3      841.88      806.91     29.99 o 
   6   4   3      411.43      399.12     29.25 o 
   7   4   3      412.79      396.00     33.08 o 
  -7   5   3        0.35       57.09     53.45 o 
  -6   5   3       47.41       40.98      9.87 o 
  -5   5   3        1.27       44.29      9.37 o 
  -4   5   3        6.26       36.74     14.24 o 
  -3   5   3       16.59       50.93      9.73 o 
  -2   5   3        0.70       24.14      7.50 o 
  -1   5   3       75.82      111.81      9.75 o 
   0   5   3       45.42       90.10     12.06 o 
   1   5   3      373.28      292.79     30.50 o 
   2   5   3        1.59       46.38      8.71 o 
   3   5   3      169.02      167.48     14.56 o 
   4   5   3        3.77       58.28     22.12 o 
   5   5   3       33.02       47.66     13.10 o 
   6   5   3        5.12       12.60     11.85 o 
  -4   6   3       47.16       57.55     12.26 o 
  -3   6   3      243.75      249.55     34.66 o 
  -2   6   3      322.64      264.60     23.29 o 
  -1   6   3       42.60       61.67     11.46 o 
   0   6   3      868.26      785.95     43.79 o 
   1   6   3        7.31       30.60     15.46 o 
   2   6   3      375.76      366.25     28.55 o 
   3   6   3       79.77       66.63     28.87 o 
 -10   0   4      592.78      533.65     53.01 o 
  -9   0   4        1.81        9.14     10.18 o 
  -8   0   4     2500.29     2512.93     85.17 o 
  -7   0   4      809.69      864.98     73.49 o 
  -6   0   4     4394.42     4520.39    112.35 o 
  -5   0   4     6268.95     6410.54    285.44 o 
  -4   0   4     1632.09     1605.38     41.60 o 
  -3   0   4    28736.09    27604.49    402.90 o 
  -2   0   4      778.07      793.31     16.59 o 
  -1   0   4    27533.84    27348.63    314.81 o 
   0   0   4     4607.27     4393.81    145.44 o 
   1   0   4    30017.59    30415.57    438.73 o 
   2   0   4     2859.87     2989.33     68.25 o 
   3   0   4     5122.03     5049.66     91.62 o 
   4   0   4     6845.86     6816.85    141.48 o 
   5   0   4     1094.19     1146.82     34.34 o 
   6   0   4     3385.13     3248.68     90.44 o 
   7   0   4       73.51       62.65     13.50 o 
   8   0   4      579.90      585.44     38.16 o 
   9   0   4      133.19      126.44     20.02 o 
 -10   1   4        1.59        2.84      5.52 o 
  -9   1   4      157.31      157.53     12.43 o 
  -8   1   4        0.51       42.98      6.40 o 
  -7   1   4      379.55      408.51     13.94 o 
  -6   1   4       30.53       97.26      9.61 o 
  -5   1   4      105.14      198.40     21.20 o 
  -4   1   4     1458.63     1576.34     28.47 o 
  -3   1   4      630.56      762.79     39.51 o 
  -2   1   4     2384.70     2417.91     20.43 o 
  -1   1   4      162.45      178.02      5.94 o 
   0   1   4     9642.29     9731.67    353.05 o 
   1   1   4     1373.50     1495.47     34.01 o 
   2   1   4     7180.08     7599.21    107.50 o 
   3   1   4      233.17      216.81     12.32 o 
   4   1   4      666.10      591.21     19.63 o 
   5   1   4      512.44      509.97     13.30 o 
   6   1   4       67.14       52.95      7.37 o 
   7   1   4      118.19      128.36     11.73 o 
   8   1   4       17.20       19.52      8.72 o 
   9   1   4       44.29       65.73     11.19 o 
 -10   2   4      246.13      215.29     23.77 o 
  -9   2   4        8.72       30.56      8.27 o 
  -8   2   4      876.81      875.22     31.01 o 
  -7   2   4      509.81      508.26     19.67 o 
  -6   2   4     2866.43     2933.60     66.45 o 
  -5   2   4     2360.75     2356.55     77.04 o 
  -4   2   4     1569.59     1641.00     56.05 o 
  -3   2   4     9890.83     9991.40    124.21 o 
  -2   2   4      191.31      243.82      8.55 o 
  -1   2   4    12476.08    12676.49    124.47 o 
   0   2   4      674.13      663.29     11.05 o 
   1   2   4     4138.52     4164.15     56.65 o 
   2   2   4     2979.59     2884.87     50.40 o 
   3   2   4     1239.42     1065.05     22.88 o 
   4   2   4     2331.40     2304.56     43.25 o 
   5   2   4       40.36       41.08      4.87 o 
   6   2   4     1435.83     1383.84     40.60 o 
   7   2   4       19.97       31.73      8.12 o 
   8   2   4      454.26      439.82     24.84 o 
   9   2   4       49.19       42.98     11.66 o 
  -9   3   4      332.81      351.53     28.78 o 
  -8   3   4       58.09       84.63     12.72 o 
  -7   3   4     1144.92     1247.06     73.95 o 
  -6   3   4      900.68      924.78     55.80 o 
  -5   3   4     1744.14     1771.27     53.23 o 
  -4   3   4     4171.00     4084.40     99.89 o 
  -3   3   4      837.26      807.92     25.29 o 
  -2   3   4     9553.85     9177.32    197.05 o 
  -1   3   4       22.00       55.81      7.69 o 
   0   3   4     6719.01     6765.51     98.46 o 
   1   3   4     1590.42     1603.84     33.85 o 
   2   3   4     4524.32     4577.90     79.65 o 
   3   3   4     1734.38     1728.65     37.53 o 
   4   3   4      861.90      804.72     25.47 o 
   5   3   4     1225.91     1227.13     36.59 o 
   6   3   4        2.56       17.48      6.66 o 
   7   3   4      726.19      733.84     36.68 o 
   8   3   4       19.43       12.73      9.84 o 
  -8   4   4       44.39       63.88     18.21 o 
  -7   4   4       51.33       71.53     13.99 o 
  -6   4   4       52.41      106.93     12.85 o 
  -5   4   4        0.99       38.89     10.43 o 
  -4   4   4       39.20       82.52      9.59 o 
  -3   4   4       76.69      143.85     12.42 o 
  -2   4   4        4.18       85.77     12.48 o 
  -1   4   4       46.58       78.16      6.65 o 
   0   4   4      328.78      363.87     14.67 o 
   1   4   4      241.01      263.78     18.86 o 
   2   4   4      196.22      189.77     10.82 o 
   3   4   4       21.65       48.10     13.44 o 
   4   4   4       79.65       79.04      7.61 o 
   5   4   4       39.04       78.62     17.75 o 
   6   4   4       34.21       36.01     10.20 o 
   7   4   4       36.51       34.53     11.63 o 
  -7   5   4      363.04      343.80     33.67 o 
  -6   5   4      176.59      156.08     16.06 o 
  -5   5   4      319.25      336.14     21.98 o 
  -4   5   4      941.84      913.51     39.99 o 
  -3   5   4      114.30      147.63     12.06 o 
  -2   5   4     1539.71     1403.45     53.88 o 
  -1   5   4       39.69       48.93      6.61 o 
   0   5   4     1262.80     1233.85     37.37 o 
   1   5   4      509.25      498.31     18.29 o 
   2   5   4      766.20      731.16     24.77 o 
   3   5   4      449.26      468.27     27.47 o 
   4   5   4       98.79       90.93     11.42 o 
   5   5   4      444.91      432.25     50.64 o 
   6   5   4       12.45       41.94     15.48 o 
  -4   6   4       12.17       15.09      7.38 o 
  -3   6   4      152.00      192.41     22.75 o 
  -2   6   4        0.12       30.70     12.54 o 
  -1   6   4      228.12      241.71     23.62 o 
   0   6   4        2.71      154.79     84.30 o 
   1   6   4      176.60      185.27     17.86 o 
   2   6   4        7.43       32.28     14.51 o 
   3   6   4       82.99       85.97     15.03 o 
 -10   1   5      659.90      627.16     34.02 o 
  -9   1   5      289.03      301.60     16.50 o 
  -8   1   5     1163.15     1158.38     30.72 o 
  -7   1   5     2258.08     2311.71     47.95 o 
  -6   1   5      883.93      934.84     20.03 o 
  -5   1   5     7647.90     7713.68    139.59 o 
  -4   1   5        0.31       80.00     15.99 o 
  -3   1   5    16328.80    16278.56    134.94 o 
  -2   1   5     1911.22     1881.67     30.74 o 
  -1   1   5    23853.78    23600.11    183.61 o 
   0   1   5      662.33      636.02     15.49 o 
   1   1   5     4505.84     4334.53     47.97 o 
   2   1   5     9409.17     9618.77    108.88 o 
   3   1   5     1063.06     1062.02     16.15 o 
   4   1   5     6954.55     6760.03    145.52 o 
   5   1   5      101.79       85.64      6.95 o 
   6   1   5     2802.60     2809.15     69.47 o 
   7   1   5      576.01      551.15     24.92 o 
   8   1   5      617.73      578.45     30.32 o 
   9   1   5      320.25      287.78     24.73 o 
 -10   2   5       53.62       61.52     13.90 o 
  -9   2   5      320.02      300.05     19.83 o 
  -8   2   5      721.15      699.01     29.99 o 
  -7   2   5      379.71      389.71     18.30 o 
  -6   2   5     3446.06     3652.74    162.15 o 
  -5   2   5      521.45      588.58     35.94 o 
  -4   2   5     4230.52     4227.97     66.06 o 
  -3   2   5       26.00      159.73     14.53 o 
  -2   2   5     2245.07     2126.87     41.98 o 
  -1   2   5     1876.26     1793.79     26.21 o 
   0   2   5     1234.97     1208.18     17.96 o 
   1   2   5     3106.31     3160.07     51.13 o 
   2   2   5      906.62      827.76     18.42 o 
   3   2   5     2423.88     2480.15     42.54 o 
   4   2   5      110.53       97.76      7.81 o 
   5   2   5     1162.38     1105.64     25.81 o 
   6   2   5       48.75       68.95     20.15 o 
   7   2   5      564.92      554.21     27.42 o 
   8   2   5       52.02      143.71     56.57 o 
  -9   3   5       16.68       23.80      9.50 o 
  -8   3   5      184.35      214.93     18.21 o 
  -7   3   5      220.38      265.12     18.40 o 
  -6   3   5       90.52      128.43     12.76 o 
  -5   3   5     1268.73     1334.66     43.67 o 
  -4   3   5       77.58      227.04     43.39 o 
  -3   3   5     1037.65     1134.57     32.78 o 
  -2   3   5      572.42      712.11     98.49 o 
  -1   3   5     1312.04     1377.62     50.68 o 
   0   3   5     1507.67     1383.58     25.04 o 
   1   3   5      500.88      530.12     18.90 o 
   2   3   5     1548.44     1651.41     34.92 o 
   3   3   5       17.28       21.09      8.31 o 
   4   3   5      877.45      841.56     33.12 o 
   5   3   5       27.97       32.52      9.27 o 
   6   3   5      140.93      158.59     12.01 o 
   7   3   5      130.62      127.26     16.18 o 
   8   3   5       21.40       26.97     13.16 o 
  -8   4   5      216.06      263.42     37.17 o 
  -7   4   5      218.30      222.48     20.01 o 
  -6   4   5     1382.21     1330.74     52.43 o 
  -5   4   5      127.08      124.75     11.43 o 
  -4   4   5     2713.98     2738.88     82.98 o 
  -3   4   5       33.73       67.64      8.03 o 
  -2   4   5     2976.10     2915.47     61.50 o 
  -1   4   5     1166.74     1108.75     28.50 o 
   0   4   5     2983.69     2994.11     57.23 o 
   1   4   5     1525.07     1514.36     39.92 o 
   2   4   5      743.23      780.62     22.18 o 
   3   4   5     1846.87     1894.11     47.49 o 
   4   4   5       40.71       39.25      5.66 o 
   5   4   5      984.55      999.32     38.12 o 
   6   4   5       60.27       61.98     15.65 o 
   7   4   5      320.25      353.14     39.98 o 
  -7   5   5        1.75        0.90      7.75 o 
  -6   5   5       11.24       20.69      9.45 o 
  -5   5   5       37.08       66.45     16.70 o 
  -4   5   5        6.08       94.99     14.35 o 
  -3   5   5      151.06      185.35     15.01 o 
  -2   5   5        1.75       42.41      8.98 o 
  -1   5   5      250.02      267.67     13.99 o 
   0   5   5       10.51       23.15      6.64 o 
   1   5   5      193.81      212.63     14.01 o 
   2   5   5        2.95        2.56      3.77 o 
   3   5   5       32.67       24.01      7.47 o 
   4   5   5       38.59       35.80      7.17 o 
   5   5   5       23.46       47.09     21.92 o 
  -4   6   5      168.25      160.13     16.38 o 
  -3   6   5       13.26       32.34      9.38 o 
  -2   6   5      416.77      369.82     25.29 o 
  -1   6   5       33.90       40.26     14.73 o 
   0   6   5      187.58      211.22     21.20 o 
   1   6   5      195.22      181.76     24.07 o 
   2   6   5       35.80       50.10     11.46 o 
   3   6   5      329.26      304.54     33.95 o 
 -10   0   6      334.07      332.94     33.44 o 
  -9   0   6     1017.97      976.91     42.00 o 
  -8   0   6      547.64      540.93     24.61 o 
  -7   0   6     4472.76     4676.97    142.25 o 
  -6   0   6       25.63       42.46      5.32 o 
  -5   0   6    17882.73    15884.37   1980.33 o 
  -4   0   6      165.89      172.43     22.36 o 
  -3   0   6    22307.49    21673.66    436.48 o 
  -2   0   6     8331.07     8134.96    176.80 o 
  -1   0   6     4544.25     4624.85     69.87 o 
   0   0   6    38068.09    37957.58    524.03 o 
   1   0   6        1.69       10.73      1.37 o 
   2   0   6    23183.72    24566.12    601.02 o 
   3   0   6     2024.29     2000.50     91.08 o 
   4   0   6     8152.93     8052.64    160.85 o 
   5   0   6     1547.14     1663.71    131.34 o 
   6   0   6      703.19      642.00     35.86 o 
   7   0   6     1449.21     1468.67     78.35 o 
   8   0   6       69.13       69.12     14.12 o 
   9   0   6      394.44      345.48     35.39 o 
 -10   1   6       57.10       73.10     10.23 o 
  -9   1   6       38.20       60.58      8.69 o 
  -8   1   6      148.83      187.97      9.86 o 
  -7   1   6        0.65       93.54     12.35 o 
  -6   1   6      792.17      868.76     23.78 o 
  -5   1   6       36.31      196.70     37.02 o 
  -4   1   6     1676.23     1760.76     25.20 o 
  -3   1   6      765.23      725.52      8.70 o 
  -2   1   6     3147.23     3251.84     44.05 o 
  -1   1   6     2986.00     2891.69     89.73 o 
   0   1   6     4875.97     4870.38     61.32 o 
   1   1   6      125.18      109.16      5.58 o 
   2   1   6       58.38       72.95      7.78 o 
   3   1   6      739.74      690.13     14.37 o 
   4   1   6      383.16      373.23     15.30 o 
   5   1   6      461.69      444.70     16.13 o 
   6   1   6      227.23      248.00     35.60 o 
   7   1   6       97.88       76.68     10.32 o 
   8   1   6      146.31      152.50     16.18 o 
   9   1   6       32.95       32.68     11.38 o 
 -10   2   6      131.40      158.75     19.73 o 
  -9   2   6      435.18      485.00     33.81 o 
  -8   2   6      331.34      372.28     18.26 o 
  -7   2   6     1281.66     1399.32     70.87 o 
  -6   2   6       80.67      232.05     32.53 o 
  -5   2   6     2769.33     2795.33     51.48 o 
  -4   2   6      641.27      597.14     29.11 o 
  -3   2   6     5274.80     5382.27    105.65 o 
  -2   2   6     1529.79     1331.28     26.83 o 
  -1   2   6      996.75      869.35     11.88 o 
   0   2   6    11636.77    11767.22    148.38 o 
   1   2   6      489.66      448.99     13.62 o 
   2   2   6     8039.03     8369.12    124.42 o 
   3   2   6      297.31      265.41     11.14 o 
   4   2   6     2845.22     2792.77     52.13 o 
   5   2   6      838.81      821.40     31.69 o 
   6   2   6      587.44      562.89     26.25 o 
   7   2   6      380.98      398.79     23.20 o 
   8   2   6        7.08        8.29      7.29 o 
  -9   3   6      109.36      111.44     13.64 o 
  -8   3   6      769.95      784.20     37.67 o 
  -7   3   6      171.57      232.51     17.53 o 
  -6   3   6     1153.11     1170.53     43.10 o 
  -5   3   6       86.82      138.45     11.65 o 
  -4   3   6     2691.08     2642.33     67.85 o 
  -3   3   6     1242.13     1269.93     47.85 o 
  -2   3   6     3272.01     3116.26     53.66 o 
  -1   3   6     3794.24     3616.47     53.53 o 
   0   3   6     1790.26     1736.59     30.41 o 
   1   3   6     5000.49     5082.72     98.55 o 
   2   3   6       60.97       66.26      6.47 o 
   3   3   6     3256.27     3270.98     74.19 o 
   4   3   6      521.94      488.92     15.80 o 
   5   3   6     1840.79     1804.84     59.42 o 
   6   3   6      421.99      394.43     20.77 o 
   7   3   6      319.56      286.42     26.34 o 
   8   3   6      193.47      186.34     29.31 o 
  -8   4   6        1.08       31.65     11.39 o 
  -7   4   6        0.12        6.18      6.07 o 
  -6   4   6        2.76       98.61     17.14 o 
  -5   4   6       16.89       45.23     10.00 o 
  -4   4   6       24.22      130.73     20.26 o 
  -3   4   6       77.84      135.76     11.43 o 
  -2   4   6      118.95      145.00     13.54 o 
  -1   4   6      319.21      307.52     13.58 o 
   0   4   6        8.00       22.63      6.31 o 
   1   4   6       96.87       87.38      6.62 o 
   2   4   6       32.17       34.50      4.98 o 
   3   4   6      109.04       97.65      8.75 o 
   4   4   6        7.07       21.35      5.58 o 
   5   4   6       80.98       96.54     14.81 o 
   6   4   6        0.77       13.29      7.81 o 
   7   4   6       51.77       56.80     15.70 o 
  -7   5   6       19.98       16.62      9.29 o 
  -6   5   6      598.64      556.46     37.45 o 
  -5   5   6       13.59       34.76      9.11 o 
  -4   5   6     1081.07     1060.36     44.94 o 
  -3   5   6      228.45      209.84     15.78 o 
  -2   5   6      727.38      744.18     30.67 o 
  -1   5   6     1085.45      968.28     30.70 o 
   0   5   6      257.13      279.31     14.61 o 
   1   5   6     1379.23     1348.45     44.34 o 
   2   5   6        6.42       11.38      6.57 o 
   3   5   6      902.87      810.85     49.42 o 
   4   5   6      166.70      145.99     17.07 o 
   5   5   6      282.47      278.32     24.61 o 
  -4   6   6        4.42       13.73      9.09 o 
  -3   6   6      105.91      122.73     14.91 o 
  -2   6   6       30.22       33.13      9.17 o 
  -1   6   6       53.23       77.99     14.17 o 
   0   6   6       98.54       87.94     16.14 o 
   1   6   6       13.96       33.88     14.49 o 
   2   6   6      131.53      117.86     16.32 o 
 -10   1   7      159.35      178.31     17.68 o 
  -9   1   7      891.81      953.12     43.75 o 
  -8   1   7        2.18       15.77      5.30 o 
  -7   1   7     3540.58     3903.27    175.87 o 
  -6   1   7      860.76      847.07     21.13 o 
  -5   1   7     4906.96     4876.62     70.88 o 
  -4   1   7     6929.01     6826.91     78.50 o 
  -3   1   7     3039.95     2947.10     33.11 o 
  -2   1   7    19087.04    19478.97    206.43 o 
  -1   1   7      192.28      173.50      4.58 o 
   0   1   7    19221.42    18645.13    316.32 o 
   1   1   7     1320.69     1355.79     18.07 o 
   2   1   7     9607.61     9536.47    149.12 o 
   3   1   7     1869.41     1763.57     37.31 o 
   4   1   7     1644.85     1471.16     36.26 o 
   5   1   7     2530.20     2452.68     56.87 o 
   6   1   7      328.54      365.72     21.41 o 
   7   1   7      816.98      797.42     36.64 o 
   8   1   7        0.08       16.27      8.50 o 
 -10   2   7      162.10      146.43     17.14 o 
  -9   2   7       27.23       49.73     10.53 o 
  -8   2   7      776.60      762.21     27.45 o 
  -7   2   7        0.40       61.20     17.91 o 
  -6   2   7     1445.47     1509.78     35.41 o 
  -5   2   7      716.10      687.52     36.41 o 
  -4   2   7     1687.23     1667.60     41.79 o 
  -3   2   7     5114.18     5178.16    104.00 o 
  -2   2   7     1275.35     1138.90     26.26 o 
  -1   2   7     8420.17     8457.05     99.09 o 
   0   2   7      225.34      215.51      9.82 o 
   1   2   7     8679.74     8590.42    194.08 o 
   2   2   7      891.85      878.26     23.52 o 
   3   2   7     3139.69     3238.59     56.12 o 
   4   2   7      845.61      890.99     48.48 o 
   5   2   7      547.21      467.79     40.16 o 
   6   2   7      361.08      362.69     21.26 o 
   7   2   7        8.25       77.50     42.42 o 
   8   2   7      144.91      161.02     18.83 o 
  -9   3   7      128.21      141.37     15.61 o 
  -8   3   7        2.17       31.72     12.61 o 
  -7   3   7      784.87      826.37     35.50 o 
  -6   3   7       27.62      111.15     13.99 o 
  -5   3   7      961.79     1100.11     41.38 o 
  -4   3   7      698.32      730.93     26.68 o 
  -3   3   7      397.41      406.78     17.71 o 
  -2   3   7     2263.20     2173.34     50.17 o 
  -1   3   7       12.58       14.52      9.54 o 
   0   3   7     1106.29     1121.08     25.93 o 
   1   3   7      883.58      845.02     25.21 o 
   2   3   7      851.53      818.73     26.35 o 
   3   3   7      610.77      550.52     17.79 o 
   4   3   7       56.18       50.73      6.68 o 
   5   3   7      425.18      382.16     27.67 o 
   6   3   7        5.08        7.43      5.95 o 
   7   3   7      160.56      212.67     49.57 o 
  -8   4   7      549.44      528.89     36.99 o 
  -7   4   7       47.05       59.11     10.63 o 
  -6   4   7     1519.42     1522.26     56.93 o 
  -5   4   7      469.22      437.34     23.82 o 
  -4   4   7     1028.27     1115.27     41.64 o 
  -3   4   7     2914.95     2808.72     81.35 o 
  -2   4   7      580.18      603.14     17.56 o 
  -1   4   7     3164.72     3181.42     72.39 o 
   0   4   7       76.47       62.31      4.69 o 
   1   4   7     2490.31     2414.32     52.81 o 
   2   4   7      778.01      754.47     22.98 o 
   3   4   7     1287.09     1301.65     36.67 o 
   4   4   7      583.16      577.76     24.64 o 
   5   4   7      166.65      162.25     13.61 o 
   6   4   7      459.33      430.49     29.03 o 
  -7   5   7       13.59       30.10      9.93 o 
  -6   5   7       25.52       46.47     12.72 o 
  -5   5   7       23.81       42.80      9.54 o 
  -4   5   7        6.10       34.76     10.05 o 
  -3   5   7        1.78       15.29      9.23 o 
  -2   5   7       29.65       45.15      8.73 o 
  -1   5   7       17.75       32.60      6.77 o 
   0   5   7       21.31       41.43      7.61 o 
   1   5   7       14.24       33.18     13.77 o 
   2   5   7       43.15       50.28      9.27 o 
   3   5   7        3.63       17.69     10.24 o 
   4   5   7       63.48       87.79     17.63 o 
   5   5   7        1.36       27.23     15.49 o 
  -4   6   7      106.00      119.95     17.50 o 
  -3   6   7      282.51      254.67     23.66 o 
  -2   6   7       26.24       43.83      9.76 o 
  -1   6   7      340.66      354.50     29.44 o 
   0   6   7       12.04        8.09      8.68 o 
   1   6   7      284.67      263.02     29.33 o 
   2   6   7       27.59       25.17     18.95 o 
 -11   0   8      454.56      462.58     52.12 o 
 -10   0   8       14.49       27.89     11.55 o 
  -9   0   8     1725.84     1682.25     63.65 o 
  -8   0   8      644.05      674.46     27.53 o 
  -7   0   8     2878.71     2562.78    228.61 o 
  -6   0   8     3412.62     3438.63    116.34 o 
  -5   0   8     1253.05     1241.06     66.48 o 
  -4   0   8     8920.72     8344.90    205.25 o 
  -3   0   8      918.75     1058.08     52.57 o 
  -2   0   8    24362.67    24168.35    390.14 o 
  -1   0   8     1407.17     1464.30     30.19 o 
   0   0   8    17493.35    17886.99    293.17 o 
   1   0   8     3344.25     3045.33     43.14 o 
   2   0   8     6314.14     6574.16    191.08 o 
   3   0   8     5201.77     5419.56    173.91 o 
   4   0   8      854.13      899.97     60.56 o 
   5   0   8     3286.72     3280.40    133.41 o 
   6   0   8       21.36       14.13      9.53 o 
   7   0   8     1237.52     1230.66     73.71 o 
   8   0   8      121.13      108.19     18.30 o 
 -10   1   8      109.29      118.38     12.24 o 
  -9   1   8       50.31       85.84      9.20 o 
  -8   1   8      234.78      266.90     15.09 o 
  -7   1   8      477.72      495.72     21.32 o 
  -6   1   8      247.07      312.00     12.59 o 
  -5   1   8     1223.70     1158.70     27.61 o 
  -4   1   8        0.78       98.39      9.66 o 
  -3   1   8     1587.45     1535.15     20.32 o 
  -2   1   8        1.02       -1.05      1.92 o 
  -1   1   8        4.62       12.31      2.20 o 
   0   1   8      849.85      861.74     14.09 o 
   1   1   8      419.88      422.97      8.07 o 
   2   1   8      873.35      920.44     26.15 o 
   3   1   8      753.99      744.39     25.45 o 
   4   1   8      252.22      218.32      9.99 o 
   5   1   8       64.77       52.51     11.42 o 
   6   1   8      249.86      244.14     17.54 o 
   7   1   8       18.65       23.67      8.21 o 
   8   1   8       35.80       27.49      8.90 o 
 -10   2   8        3.53       14.39     10.91 o 
  -9   2   8      647.41      675.27     35.92 o 
  -8   2   8      141.12      153.92     10.55 o 
  -7   2   8      583.00      629.81     21.04 o 
  -6   2   8     2447.63     2340.19     51.23 o 
  -5   2   8      953.20      845.35     39.64 o 
  -4   2   8     4994.57     5222.92    119.26 o 
  -3   2   8        0.55       51.80     13.26 o 
  -2   2   8     8522.07     8519.81    124.05 o 
  -1   2   8      661.25      593.77     12.29 o 
   0   2   8     6535.54     6432.01    129.86 o 
   1   2   8      715.40      634.05     14.08 o 
   2   2   8      732.23      682.67     17.52 o 
   3   2   8     2709.07     2493.97     53.93 o 
   4   2   8      106.27       81.74     12.82 o 
   5   2   8     1080.55     1024.92     33.19 o 
   6   2   8       93.53       94.59     12.73 o 
   7   2   8      382.71      381.43     24.81 o 
   8   2   8      136.73      127.67     19.03 o 
  -9   3   8       50.28       58.03     10.74 o 
  -8   3   8      445.11      455.86     27.78 o 
  -7   3   8     1084.69     1009.29     42.43 o 
  -6   3   8      472.13      473.54     23.34 o 
  -5   3   8     4253.98     4150.26    114.49 o 
  -4   3   8      613.12      625.97     23.86 o 
  -3   3   8     4228.65     4173.89     99.93 o 
  -2   3   8       57.75       60.38      5.45 o 
  -1   3   8     4407.23     4127.40    109.07 o 
   0   3   8      560.46      528.22     13.15 o 
   1   3   8     1964.55     2029.55     46.88 o 
   2   3   8     1319.98     1339.31     36.17 o 
   3   3   8      716.22      688.92     20.03 o 
   4   3   8     1030.43      996.27     33.05 o 
   5   3   8       63.20       53.48      8.48 o 
   6   3   8      473.08      491.69     26.57 o 
   7   3   8       29.10       26.92      9.57 o 
  -8   4   8        2.13       29.69     24.58 o 
  -7   4   8       28.33       50.86     11.97 o 
  -6   4   8       39.53      104.04     14.02 o 
  -5   4   8       17.80       66.97     18.51 o 
  -4   4   8       44.21       95.54     11.27 o 
  -3   4   8        0.77      102.37     12.83 o 
  -2   4   8       15.56       35.33      9.30 o 
  -1   4   8      136.85      141.48     10.40 o 
   0   4   8      106.61      109.14      9.91 o 
   1   4   8      450.00      408.62     15.59 o 
   2   4   8       11.85       18.31      5.00 o 
   3   4   8      140.04      131.09     18.97 o 
   4   4   8        8.94       -0.54      6.03 o 
   5   4   8       16.29       21.95      7.77 o 
   6   4   8       13.63       94.59     21.77 o 
  -7   5   8      115.83      114.35     15.60 o 
  -6   5   8      228.34      240.93     20.69 o 
  -5   5   8      486.06      476.64     27.99 o 
  -4   5   8       51.46       62.03     10.40 o 
  -3   5   8      958.98      940.61     41.32 o 
  -2   5   8       59.77       50.11      9.21 o 
  -1   5   8     1233.08     1171.00     49.30 o 
   0   5   8      260.61      240.31     15.70 o 
   1   5   8      608.93      640.66     31.84 o 
   2   5   8      574.58      508.44     23.49 o 
   3   5   8      195.82      202.36     17.61 o 
   4   5   8      413.25      373.97     35.93 o 
  -4   6   8       85.56       95.65     16.80 o 
  -3   6   8        0.81        3.56      7.27 o 
  -2   6   8      170.50      178.95     17.60 o 
  -1   6   8        0.14       11.96     14.83 o 
   0   6   8      153.27      148.53     20.78 o 
   1   6   8       11.45       -0.52      7.55 o 
   2   6   8       91.26       94.47     34.35 o 
 -10   1   9      209.57      209.06     14.90 o 
  -9   1   9      555.23      558.48     23.00 o 
  -8   1   9     1652.03     1637.57     46.29 o 
  -7   1   9      693.74      666.48     21.93 o 
  -6   1   9     5361.06     5184.71     80.65 o 
  -5   1   9       10.37       24.03      4.91 o 
  -4   1   9    14173.03    14099.65    175.26 o 
  -3   1   9      239.15      218.42      6.36 o 
  -2   1   9     9496.12     9536.18    122.97 o 
  -1   1   9     4195.58     4009.09     61.78 o 
   0   1   9     2168.35     2048.90     30.80 o 
   1   1   9     9727.73     9582.72    151.47 o 
   2   1   9        2.71        3.53      3.67 o 
   3   1   9     7121.36     6844.11    203.90 o 
   4   1   9      305.56      318.95     16.91 o 
   5   1   9     2011.52     1981.36     63.85 o 
   6   1   9      461.59      445.46     24.68 o 
   7   1   9      246.69      240.82     20.33 o 
   8   1   9      308.10      285.23     22.71 o 
 -10   2   9      127.59      144.31     18.44 o 
  -9   2   9      266.46      284.15     21.10 o 
  -8   2   9      212.67      252.68     19.11 o 
  -7   2   9      920.28      884.48     26.04 o 
  -6   2   9      168.97      212.12     28.42 o 
  -5   2   9     2095.11     2105.73     56.58 o 
  -4   2   9        1.50       68.23     18.68 o 
  -3   2   9     3073.92     3060.88     67.43 o 
  -2   2   9     1139.59      977.01     14.37 o 
  -1   2   9     4480.69     4483.79     71.27 o 
   0   2   9     2014.93     1872.83     36.74 o 
   1   2   9     2273.31     2243.15     44.20 o 
   2   2   9     1295.06     1169.15     30.00 o 
   3   2   9        2.67       -1.29      5.77 o 
   4   2   9     1205.12     1185.73     34.92 o 
   5   2   9      196.39      282.77     76.54 o 
   6   2   9      515.96      498.52     26.69 o 
   7   2   9      203.14      215.04     19.89 o 
  -9   3   9       62.12       83.51     16.05 o 
  -8   3   9      107.56      130.98     14.16 o 
  -7   3   9      116.92      231.49     20.18 o 
  -6   3   9      132.67      176.92     18.00 o 
  -5   3   9       20.30      181.47     23.00 o 
  -4   3   9      752.66      765.76     27.20 o 
  -3   3   9      139.81      182.23     23.42 o 
  -2   3   9      762.02      723.99     24.85 o 
  -1   3   9     1115.38      998.92     27.39 o 
   0   3   9      897.48      825.13     18.88 o 
   1   3   9     1340.81     1195.24     50.37 o 
   2   3   9      171.76      125.64     12.72 o 
   3   3   9      525.70      499.30     16.49 o 
   4   3   9      122.71       77.09      9.98 o 
   5   3   9      302.70      287.56     17.61 o 
   6   3   9      102.08       86.18     15.19 o 
   7   3   9       12.25       16.22      9.09 o 
  -8   4   9      189.56      171.85     20.00 o 
  -7   4   9      515.44      537.60     29.81 o 
  -6   4   9       43.71       58.76      9.50 o 
  -5   4   9     1341.26     1341.56     53.22 o 
  -4   4   9       48.32       39.99      8.31 o 
  -3   4   9     2192.52     2234.62     72.37 o 
  -2   4   9      511.08      454.55     21.12 o 
  -1   4   9     1511.17     1427.17     71.83 o 
   0   4   9     2142.49     2100.23     55.05 o 
   1   4   9      998.40      995.95     26.96 o 
   2   4   9     1508.26     1539.19     40.40 o 
   3   4   9        0.93       10.39      4.53 o 
   4   4   9     1090.29     1130.57     41.76 o 
   5   4   9       93.93       90.64     11.55 o 
   6   4   9      310.47      289.95     31.87 o 
  -7   5   9        2.81       16.81      8.60 o 
  -6   5   9       28.39       30.56      9.92 o 
  -5   5   9        2.56       38.72     10.57 o 
  -4   5   9      106.10       96.18     11.76 o 
  -3   5   9        3.20       41.87     11.48 o 
  -2   5   9       45.93       69.34     11.00 o 
  -1   5   9        0.12       10.81     11.67 o 
   0   5   9        4.89       16.31      6.64 o 
   1   5   9       44.43       43.40      8.74 o 
   2   5   9       32.42       45.81      8.85 o 
   3   5   9       31.37       45.10     10.35 o 
   4   5   9       25.94      104.85     61.45 o 
  -4   6   9        0.95       10.94      7.33 o 
  -3   6   9      259.09      271.97     23.36 o 
  -2   6   9       61.66       61.83     15.56 o 
  -1   6   9       96.94      131.27     16.87 o 
   0   6   9      192.89      170.75     20.16 o 
   1   6   9        0.10       -3.34      9.19 o 
 -11   0  10      198.37      173.23     24.58 o 
 -10   0  10      452.34      447.85     39.74 o 
  -9   0  10      274.75      270.44     28.25 o 
  -8   0  10     1658.41     1721.85     95.65 o 
  -7   0  10        2.20       12.00      7.55 o 
  -6   0  10     5224.92     4995.82    160.52 o 
  -5   0  10     1498.69     1516.72     51.99 o 
  -4   0  10     8890.84     8847.65    241.21 o 
  -3   0  10     5845.69     5782.81    113.48 o 
  -2   0  10     5626.75     5826.78    135.24 o 
  -1   0  10    15375.83    15747.40    305.20 o 
   0   0  10      601.15      576.83     14.87 o 
   1   0  10    13832.21    13542.75    212.95 o 
   2   0  10      162.98      178.49     15.69 o 
   3   0  10     3809.61     3631.43    129.72 o 
   4   0  10     1541.64     1548.72     71.35 o 
   5   0  10      942.60      914.28     50.94 o 
   6   0  10     1011.65     1045.08     61.27 o 
   7   0  10       81.95       98.82     26.65 o 
   8   0  10      394.33      350.25     44.87 o 
 -10   1  10       18.72       33.41     13.76 o 
  -9   1  10      117.60      128.37     11.12 o 
  -8   1  10       34.36       98.00     10.46 o 
  -7   1  10      340.56      358.03     14.49 o 
  -6   1  10        6.65       96.90     13.38 o 
  -5   1  10     1097.56     1093.32     19.10 o 
  -4   1  10      239.63      265.51     12.82 o 
  -3   1  10     1495.80     1483.96     24.09 o 
  -2   1  10     1864.47     1900.97     41.94 o 
  -1   1  10      630.47      604.42     19.96 o 
   0   1  10     2741.75     2890.96     44.66 o 
   1   1  10       20.17       28.67      4.67 o 
   2   1  10      870.18      899.74     20.95 o 
   3   1  10      246.59      239.24     35.64 o 
   4   1  10      403.32      409.66     22.15 o 
   5   1  10      115.76       96.04     11.58 o 
   6   1  10       30.64       25.05      8.11 o 
   7   1  10       44.84       34.61     11.77 o 
   8   1  10        0.37       13.77     14.49 o 
 -10   2  10      176.39      200.41     18.85 o 
  -9   2  10      110.17      140.88     16.70 o 
  -8   2  10     1075.40     1101.36     46.23 o 
  -7   2  10        9.87       44.21      8.42 o 
  -6   2  10     2933.91     2902.89     83.45 o 
  -5   2  10      176.17      218.60     13.53 o 
  -4   2  10     2028.78     2078.64     54.74 o 
  -3   2  10     3762.96     3479.95    104.96 o 
  -2   2  10     1482.84     1423.33     22.35 o 
  -1   2  10     3804.16     3678.62     62.69 o 
   0   2  10      266.33      277.11     10.03 o 
   1   2  10     4980.96     4856.63    105.09 o 
   2   2  10      619.80      550.81     13.29 o 
   3   2  10     1892.32     1928.26     49.57 o 
   4   2  10      625.25      587.00     33.63 o 
   5   2  10      268.46      285.21     19.76 o 
   6   2  10      522.63      477.04     29.55 o 
   7   2  10       52.48       63.76     12.75 o 
  -9   3  10      388.82      374.90     31.28 o 
  -8   3  10       50.96       56.24      9.79 o 
  -7   3  10     1863.51     1800.88     64.99 o 
  -6   3  10       24.88       38.87      8.35 o 
  -5   3  10     1995.61     2063.10     65.16 o 
  -4   3  10      876.61      832.70     30.85 o 
  -3   3  10     1740.81     1726.06     49.57 o 
  -2   3  10     3489.65     3408.29     67.92 o 
  -1   3  10      491.73      452.14     18.78 o 
   0   3  10     3608.89     3636.34     67.17 o 
   1   3  10      345.33      315.22     11.42 o 
   2   3  10     3474.61     3559.47     73.64 o 
   3   3  10      430.49      423.40     19.04 o 
   4   3  10      990.21      967.58     34.92 o 
   5   3  10      396.39      420.61     38.51 o 
   6   3  10      212.03      199.90     17.63 o 
  -8   4  10       11.46       35.12      9.18 o 
  -7   4  10        0.12       65.20     15.60 o 
  -6   4  10       74.70      119.44     14.14 o 
  -5   4  10       18.68       60.58     14.45 o 
  -4   4  10       51.43       83.58     16.65 o 
  -3   4  10      180.27      196.40     22.67 o 
  -2   4  10       11.62       25.56      7.63 o 
  -1   4  10      231.16      199.77     20.45 o 
   0   4  10        9.69        6.23      4.86 o 
   1   4  10       48.38       57.22      6.49 o 
   2   4  10       93.38      109.58     26.92 o 
   3   4  10        1.73        4.65      4.92 o 
   4   4  10       84.17      159.36     41.91 o 
   5   4  10       21.57       15.79      8.39 o 
  -7   5  10      308.30      345.58     32.51 o 
  -6   5  10       29.20       30.61     11.00 o 
  -5   5  10      550.05      581.88     35.80 o 
  -4   5  10      350.21      322.35     23.84 o 
  -3   5  10      504.33      538.35     28.56 o 
  -2   5  10      852.55      800.30     37.00 o 
  -1   5  10      149.27      174.20     16.34 o 
   0   5  10      875.17      930.95     37.48 o 
   1   5  10        4.56        9.15      5.88 o 
   2   5  10      510.73      509.94     25.76 o 
   3   5  10       90.92       88.98     12.56 o 
   4   5  10      135.45      128.38     31.24 o 
  -3   6  10       27.21       15.83      9.28 o 
  -2   6  10       40.69       50.28     11.50 o 
  -1   6  10       81.18       87.83     13.79 o 
   0   6  10       22.16       27.84     10.79 o 
 -10   1  11      721.17      701.67     38.11 o 
  -9   1  11        0.78        6.53      4.33 o 
  -8   1  11     1937.76     1896.55     52.89 o 
  -7   1  11      635.80      624.61     19.95 o 
  -6   1  11     2730.59     2538.52     51.40 o 
  -5   1  11     3171.94     2988.61     47.45 o 
  -4   1  11      976.43      894.42     16.06 o 
  -3   1  11     7514.65     7442.08    107.77 o 
  -2   1  11      446.35      515.92     14.74 o 
  -1   1  11    14818.55    15135.86    233.09 o 
   0   1  11      624.22      619.32     13.46 o 
   1   1  11     6824.60     6395.70    172.43 o 
   2   1  11     1664.64     1621.94     38.98 o 
   3   1  11     1952.43     1895.62     57.58 o 
   4   1  11     1561.46     1562.55     54.09 o 
   5   1  11      143.07      155.64     14.85 o 
   6   1  11      783.31      798.64     38.32 o 
   7   1  11        9.01        3.91      8.02 o 
 -10   2  11        4.93       23.52     17.76 o 
  -9   2  11      421.67      442.58     27.22 o 
  -8   2  11       77.16      102.26     12.63 o 
  -7   2  11      470.70      456.90     22.57 o 
  -6   2  11     1183.28     1148.10     40.43 o 
  -5   2  11      343.66      371.15     18.49 o 
  -4   2  11     3294.17     3231.59     81.88 o 
  -3   2  11      271.66      228.50     16.89 o 
  -2   2  11     2609.57     2616.37     40.88 o 
  -1   2  11        2.32        6.62      5.24 o 
   0   2  11     1339.93     1384.47     30.61 o 
   1   2  11      422.82      417.57     24.52 o 
   2   2  11     1372.90     1353.27     35.56 o 
   3   2  11      444.33      436.10     16.94 o 
   4   2  11      582.75      599.13     41.77 o 
   5   2  11      299.79      291.43     20.72 o 
   6   2  11       94.57      119.38     22.45 o 
   7   2  11      135.76      139.43     17.66 o 
  -9   3  11        0.95        8.17      8.21 o 
  -8   3  11      184.85      194.63     18.69 o 
  -7   3  11      176.32      234.01     20.03 o 
  -6   3  11      315.34      319.72     20.11 o 
  -5   3  11      853.07      822.63     32.74 o 
  -4   3  11      291.53      281.96     16.51 o 
  -3   3  11      992.03      958.79     32.32 o 
  -2   3  11        2.41        7.81      6.50 o 
  -1   3  11      870.07      809.83     26.84 o 
   0   3  11       73.98       52.77      5.66 o 
   1   3  11       42.41       55.64      5.43 o 
   2   3  11      627.01      598.00     49.57 o 
   3   3  11       25.41       44.30     15.54 o 
   4   3  11      310.02      314.84     33.74 o 
   5   3  11        2.88        4.62      7.71 o 
   6   3  11      111.17      111.83     15.06 o 
  -8   4  11       30.74       43.48     11.03 o 
  -7   4  11      490.34      513.76     30.95 o 
  -6   4  11      784.22      713.74     34.59 o 
  -5   4  11      788.60      785.17     35.27 o 
  -4   4  11     1472.17     1470.29     55.89 o 
  -3   4  11      144.58      163.84     14.55 o 
  -2   4  11     2338.57     2367.37     77.20 o 
  -1   4  11        8.71        5.38      3.36 o 
   0   4  11     1564.72     1646.94     47.49 o 
   1   4  11      263.28      242.61     11.34 o 
   2   4  11      609.90      660.13     22.52 o 
   3   4  11      573.96      540.28     25.06 o 
   4   4  11      238.26      248.56     17.27 o 
   5   4  11      273.51      267.84     21.99 o 
  -6   5  11       38.70       52.42     10.90 o 
  -5   5  11        0.55       11.75      9.40 o 
  -4   5  11       26.90       59.20     11.92 o 
  -3   5  11       21.24       56.02     11.55 o 
  -2   5  11        3.66       26.26     11.03 o 
  -1   5  11      195.20      196.28     16.89 o 
   0   5  11       38.10       25.94      6.74 o 
   1   5  11      109.76      125.01     12.03 o 
   2   5  11        5.22       -2.75      6.06 o 
   3   5  11       52.99       60.63     12.88 o 
  -3   6  11        0.31        2.90      6.29 o 
  -2   6  11      254.93      247.34     22.39 o 
  -1   6  11       45.01       38.79     10.83 o 
   0   6  11      287.35      243.73     50.05 o 
 -11   0  12        9.22       -6.52     18.36 o 
 -10   0  12      618.96      620.71     49.28 o 
  -9   0  12      595.28      586.54     39.99 o 
  -8   0  12     1228.34     1155.98     67.67 o 
  -7   0  12     3072.29     3015.69    118.27 o 
  -6   0  12      965.90      907.72     39.20 o 
  -5   0  12     8341.96     8364.15    255.30 o 
  -4   0  12        5.00       28.23      5.82 o 
  -3   0  12    14333.01    14441.31    304.98 o 
  -2   0  12      418.13      425.04     15.95 o 
  -1   0  12     5716.81     5125.59    463.15 o 
   0   0  12     2551.65     2584.78     58.65 o 
   1   0  12      845.49      736.76     22.14 o 
   2   0  12     5160.63     4992.24    177.13 o 
   3   0  12       19.56       25.75      8.98 o 
   4   0  12     3008.33     3134.10    143.01 o 
   5   0  12       39.46       38.23     11.47 o 
   6   0  12      743.03      729.75     55.23 o 
   7   0  12      112.81      115.04     19.89 o 
 -10   1  12       16.05       47.75     12.52 o 
  -9   1  12       93.50      109.48     10.16 o 
  -8   1  12      189.41      219.39     15.32 o 
  -7   1  12      254.51      278.75     13.67 o 
  -6   1  12      487.12      477.24     16.44 o 
  -5   1  12      302.58      332.33     17.75 o 
  -4   1  12      507.32      508.17     12.61 o 
  -3   1  12       22.54       30.30      5.08 o 
  -2   1  12     1049.91     1046.60     36.24 o 
  -1   1  12      268.56      306.99     27.59 o 
   0   1  12      633.68      606.53     14.17 o 
   1   1  12      699.64      731.90     31.94 o 
   2   1  12      342.52      333.26     24.15 o 
   3   1  12      362.83      364.83     25.05 o 
   4   1  12       23.00        3.08      7.16 o 
   5   1  12      148.14      136.67     15.66 o 
   6   1  12       22.35       24.96     12.59 o 
   7   1  12       94.85       87.17     13.68 o 
 -10   2  12      185.55      172.15     20.67 o 
  -9   2  12      197.78      224.01     19.84 o 
  -8   2  12      445.92      431.31     24.77 o 
  -7   2  12      568.70      574.58     27.12 o 
  -6   2  12       55.68       88.62     12.63 o 
  -5   2  12     2715.51     2697.35     76.77 o 
  -4   2  12        0.26       23.55     11.97 o 
  -3   2  12     4217.06     3823.97    165.08 o 
  -2   2  12      201.09      173.04      8.11 o 
  -1   2  12     2876.84     2810.40     49.77 o 
   0   2  12     1845.24     1708.38     33.80 o 
   1   2  12     1733.62     1649.78     33.52 o 
   2   2  12     1216.92     1174.23     34.24 o 
   3   2  12        6.04        5.77      4.17 o 
   4   2  12     1109.17     1082.94     44.73 o 
   5   2  12       44.47       36.17      9.17 o 
   6   2  12      219.42      191.00     17.79 o 
   7   2  12      119.06      108.43     15.03 o 
  -9   3  12      249.71      247.02     21.19 o 
  -8   3  12      304.14      290.01     21.74 o 
  -7   3  12      259.03      263.33     19.47 o 
  -6   3  12      990.81      969.62     40.76 o 
  -5   3  12       53.32       74.86      9.90 o 
  -4   3  12     2753.84     2713.03     80.09 o 
  -3   3  12        0.36        8.68      4.94 o 
  -2   3  12     2561.83     2484.88     56.21 o 
  -1   3  12      906.85      819.14     21.05 o 
   0   3  12     3540.39     3493.35     69.28 o 
   1   3  12      909.50      928.17     26.44 o 
   2   3  12     1097.51     1129.67     37.34 o 
   3   3  12      672.82      718.39     29.14 o 
   4   3  12        3.36        6.75     10.75 o 
   5   3  12      502.35      516.15     31.00 o 
   6   3  12       44.01       51.38     11.86 o 
  -8   4  12       12.85       35.90     11.30 o 
  -7   4  12        0.35       13.16      7.13 o 
  -6   4  12       30.33       86.77     14.51 o 
  -5   4  12        5.34       32.21     13.27 o 
  -4   4  12        0.05       15.39      9.87 o 
  -3   4  12        1.17       -2.07      4.89 o 
  -2   4  12       61.07       64.96     15.33 o 
  -1   4  12        0.37       10.97      7.91 o 
   0   4  12      203.41      156.06     12.08 o 
   1   4  12        6.85        8.21      3.94 o 
   2   4  12      121.15       85.29      9.63 o 
   3   4  12        5.24       24.17     11.54 o 
   4   4  12       30.15       30.47      9.00 o 
   5   4  12       41.46       37.34     12.01 o 
  -6   5  12      302.96      305.79     24.76 o 
  -5   5  12       18.81       40.20     10.40 o 
  -4   5  12      648.01      660.52     37.93 o 
  -3   5  12        4.90       10.46      6.83 o 
  -2   5  12      559.62      577.55     31.25 o 
  -1   5  12      185.19      189.65     18.00 o 
   0   5  12      274.95      315.07     22.33 o 
   1   5  12      437.16      402.48     21.84 o 
   2   5  12       36.94       47.22      9.87 o 
   3   5  12      432.86      402.69     27.61 o 
 -10   1  13      314.14      261.77     25.45 o 
  -9   1  13      489.37      475.80     21.17 o 
  -8   1  13      222.24      216.59     15.05 o 
  -7   1  13     2370.22     2303.33     57.17 o 
  -6   1  13       28.40       36.93      5.16 o 
  -5   1  13     4745.72     4541.51     78.71 o 
  -4   1  13      769.95      786.39     17.52 o 
  -3   1  13     6257.87     5787.40    263.22 o 
  -2   1  13     3085.06     3252.35     68.95 o 
  -1   1  13     2539.09     2538.29     47.04 o 
   0   1  13     4971.78     4835.24    111.73 o 
   1   1  13       18.42       18.46      3.73 o 
   2   1  13     4099.74     4117.83    131.81 o 
   3   1  13      183.43      162.05     14.20 o 
   4   1  13     1066.27     1069.68     43.38 o 
   5   1  13      514.18      529.87     30.38 o 
   6   1  13      220.70      228.09     21.62 o 
   7   1  13      263.39      251.10     22.64 o 
 -10   2  13       98.83       92.61     15.13 o 
  -9   2  13      106.48      128.79     15.04 o 
  -8   2  13      593.11      582.71     31.19 o 
  -7   2  13       93.17      104.73     11.72 o 
  -6   2  13     2087.89     2156.64     69.50 o 
  -5   2  13       24.23       63.61     17.12 o 
  -4   2  13     2439.01     2558.37     71.93 o 
  -3   2  13      542.59      476.55     16.55 o 
  -2   2  13     1815.72     1662.49     78.00 o 
  -1   2  13     1946.70     1844.15     40.45 o 
   0   2  13      372.44      353.26     12.13 o 
   1   2  13     1615.76     1583.07     33.60 o 
   2   2  13       55.27       46.40      7.42 o 
   3   2  13      868.05      926.34     29.27 o 
   4   2  13      181.64      220.83     41.39 o 
   5   2  13      248.81      259.62     20.59 o 
   6   2  13       95.96       91.86     13.35 o 
  -9   3  13       58.06       76.79     12.91 o 
  -8   3  13       22.04       58.71     15.47 o 
  -7   3  13      468.29      482.42     28.92 o 
  -6   3  13       12.11       42.17     11.84 o 
  -5   3  13      438.69      460.63     22.83 o 
  -4   3  13      281.84      274.35     20.52 o 
  -3   3  13      361.70      343.27     18.36 o 
  -2   3  13      837.67      717.20     22.35 o 
  -1   3  13       34.10       26.27      3.79 o 
   0   3  13      942.94      881.97     24.51 o 
   1   3  13       83.10       87.48     15.62 o 
   2   3  13      667.35      635.62     24.93 o 
   3   3  13       80.54       60.19     10.84 o 
   4   3  13       77.99       84.45     13.95 o 
   5   3  13      120.95      138.80     37.21 o 
  -8   4  13      401.44      362.76     29.14 o 
  -7   4  13       71.95       82.95     14.60 o 
  -6   4  13      925.02      901.55     41.39 o 
  -5   4  13        5.97        3.46      5.21 o 
  -4   4  13     1011.76     1049.36     43.92 o 
  -3   4  13      668.58      608.44     28.03 o 
  -2   4  13      981.94     1036.44     39.74 o 
  -1   4  13     1054.02     1029.41     41.26 o 
   0   4  13       78.55       96.16      9.05 o 
   1   4  13     1472.00     1394.06     45.33 o 
   2   4  13        2.41        7.28      5.52 o 
   3   4  13      626.36      625.33     28.95 o 
   4   4  13       90.91       76.51     12.43 o 
  -6   5  13        4.58       18.19      8.78 o 
  -5   5  13        1.56        3.57      6.39 o 
  -4   5  13        0.00        4.73      6.46 o 
  -3   5  13       41.98       72.18     13.17 o 
  -2   5  13       10.47       -2.89      5.87 o 
  -1   5  13       23.80       46.34     10.06 o 
   0   5  13        5.37        3.70      6.85 o 
   1   5  13       40.42       32.80     10.25 o 
   2   5  13       42.58       45.36     11.36 o 
 -10   0  14       76.00       56.01     13.09 o 
  -9   0  14     1410.63     1291.95     70.00 o 
  -8   0  14        2.43        7.56      4.78 o 
  -7   0  14     2532.02     2540.80    107.60 o 
  -6   0  14      970.45     1021.90     47.14 o 
  -5   0  14     3414.28     3194.77    151.97 o 
  -4   0  14     2916.06     2991.72     79.46 o 
  -3   0  14      712.82      692.56     25.34 o 
  -2   0  14     6496.92     6514.13    161.16 o 
  -1   0  14      334.85      393.19     17.01 o 
   0   0  14     9883.80    11020.49    250.66 o 
   1   0  14      275.78      294.43     21.00 o 
   2   0  14     3696.13     3856.42    157.99 o 
   3   0  14      618.67      599.26     37.86 o 
   4   0  14      746.66      723.76     49.57 o 
   5   0  14      565.76      571.06     48.18 o 
   6   0  14       49.57       95.82     21.96 o 
 -10   1  14       71.86       64.74     14.75 o 
  -9   1  14        4.43       16.22      8.16 o 
  -8   1  14      150.18      163.91     11.39 o 
  -7   1  14       10.82       48.02      6.13 o 
  -6   1  14       16.83       33.56      4.94 o 
  -5   1  14      619.59      577.70     21.19 o 
  -4   1  14       83.35       87.96      6.40 o 
  -3   1  14      761.91      748.24     22.09 o 
  -2   1  14      151.57      138.88      7.94 o 
  -1   1  14      595.09      632.01     17.30 o 
   0   1  14       56.41       87.00     11.41 o 
   1   1  14      459.81      477.44     15.39 o 
   2   1  14        2.29       10.56     20.73 o 
   3   1  14      177.27      151.45     14.07 o 
   4   1  14       42.60       34.19     10.79 o 
   5   1  14       95.56       62.12     13.17 o 
   6   1  14       22.32       36.53     10.66 o 
 -10   2  14       42.29       53.06     11.09 o 
  -9   2  14      554.27      529.33     29.68 o 
  -8   2  14        0.52       19.07     11.88 o 
  -7   2  14     1254.75     1261.31     48.77 o 
  -6   2  14      477.42      465.67     24.57 o 
  -5   2  14     1929.42     1959.08     61.05 o 
  -4   2  14      998.16      958.61     34.53 o 
  -3   2  14      186.86      160.78     10.40 o 
  -2   2  14     3068.16     3023.76     64.61 o 
  -1   2  14        7.22        9.58      3.31 o 
   0   2  14     1842.62     1776.04     38.79 o 
   1   2  14      499.93      457.73     19.20 o 
   2   2  14      737.12      729.96     25.69 o 
   3   2  14      704.55      690.89     34.19 o 
   4   2  14      241.23      237.63     18.87 o 
   5   2  14      268.91      251.00     21.08 o 
   6   2  14        3.71        6.51      7.11 o 
  -9   3  14       22.98       28.41     10.01 o 
  -8   3  14      578.79      558.56     30.55 o 
  -7   3  14       89.99       91.84     12.83 o 
  -6   3  14      999.99      981.39     40.43 o 
  -5   3  14      649.28      592.74     27.38 o 
  -4   3  14      671.97      726.84     30.00 o 
  -3   3  14     1778.50     1764.13     57.32 o 
  -2   3  14      250.14      251.98     12.16 o 
  -1   3  14     1653.23     1645.01     51.60 o 
   0   3  14        1.64        9.79      3.74 o 
   1   3  14      639.79      675.64     24.53 o 
   2   3  14      390.87      347.03     17.84 o 
   3   3  14      693.47      763.44     31.83 o 
   4   3  14      234.42      229.95     19.34 o 
   5   3  14      184.61      198.67     20.05 o 
  -8   4  14        0.16       12.35     11.03 o 
  -7   4  14        1.30        1.96      5.48 o 
  -6   4  14       71.47       86.80     13.17 o 
  -5   4  14        3.12       22.96      9.70 o 
  -4   4  14      204.03      197.72     16.44 o 
  -3   4  14        0.34       -3.64      6.74 o 
  -2   4  14       81.57       77.21     13.64 o 
  -1   4  14        0.71        9.95      6.75 o 
   0   4  14        0.47       13.58      5.41 o 
   1   4  14        6.93        3.27      7.06 o 
   2   4  14       23.74       24.74      6.70 o 
   3   4  14       22.98       53.22     19.24 o 
   4   4  14       16.65       18.14     10.69 o 
  -6   5  14      293.63      298.45     25.41 o 
  -5   5  14      235.21      211.47     21.25 o 
  -4   5  14      233.36      259.37     21.99 o 
  -3   5  14      459.03      422.49     27.32 o 
  -2   5  14        8.08       21.35      7.76 o 
  -1   5  14      705.52      678.66     35.13 o 
   0   5  14       18.82       14.28     10.02 o 
   1   5  14      426.88      441.84     33.54 o 
   2   5  14       75.57       85.58     14.12 o 
 -10   1  15       12.77       28.20     15.16 o 
  -9   1  15      680.59      644.69     30.86 o 
  -8   1  15      550.89      501.80     20.29 o 
  -7   1  15      970.26      880.49     26.92 o 
  -6   1  15     1781.84     1647.91     42.61 o 
  -5   1  15      145.64      140.87     11.14 o 
  -4   1  15     5123.32     5060.60     95.21 o 
  -3   1  15        4.98       16.39      4.77 o 
  -2   1  15     5002.30     5124.23    111.09 o 
  -1   1  15      394.83      388.94     13.12 o 
   0   1  15     2766.17     2653.31     54.61 o 
   1   1  15      916.01      878.93     24.93 o 
   2   1  15      627.59      628.19     28.47 o 
   3   1  15     1146.26     1123.19     44.09 o 
   4   1  15       38.63       52.61      9.87 o 
   5   1  15      632.46      624.30     36.72 o 
   6   1  15        1.84        4.63      6.95 o 
 -10   2  15      165.85      162.44     17.88 o 
  -9   2  15       49.43       63.39     11.01 o 
  -8   2  15      390.09      400.93     25.52 o 
  -7   2  15      261.35      272.54     19.77 o 
  -6   2  15      373.72      406.82     21.72 o 
  -5   2  15      842.45      868.11     35.14 o 
  -4   2  15      130.16      147.44     13.86 o 
  -3   2  15     1425.95     1299.09     56.57 o 
  -2   2  15       17.28        4.22      3.01 o 
  -1   2  15     1377.03     1427.39     38.01 o 
   0   2  15      574.65      571.81     18.71 o 
   1   2  15     1522.20     1581.51     48.51 o 
   2   2  15      463.27      455.84     18.33 o 
   3   2  15      478.31      458.11     26.07 o 
   4   2  15      235.97      250.96     20.59 o 
   5   2  15       16.67       10.64      7.69 o 
   6   2  15      116.67      125.40     17.31 o 
  -9   3  15       85.76       97.21     15.97 o 
  -8   3  15       41.61       63.50     12.11 o 
  -7   3  15      102.99       92.91     13.66 o 
  -6   3  15      159.61      165.73     14.58 o 
  -5   3  15       45.91       58.56     10.03 o 
  -4   3  15      488.90      503.33     25.05 o 
  -3   3  15       19.26       23.87      8.86 o 
  -2   3  15      355.74      337.76     14.75 o 
  -1   3  15      177.78      139.51     10.67 o 
   0   3  15      439.84      377.76     21.78 o 
   1   3  15      230.93      190.47     11.60 o 
   2   3  15       58.79       49.53      8.50 o 
   3   3  15      239.28      212.39     18.44 o 
   4   3  15        3.69       13.16      8.08 o 
   5   3  15       94.50       95.46     15.90 o 
  -8   4  15      232.85      209.52     21.36 o 
  -7   4  15      203.05      201.06     19.00 o 
  -6   4  15      126.93      153.89     16.04 o 
  -5   4  15      866.34      808.87     38.94 o 
  -4   4  15      118.01      131.53     14.43 o 
  -3   4  15     1074.30     1100.90     46.15 o 
  -2   4  15        2.77        7.29      6.05 o 
  -1   4  15     1079.28     1014.23     81.07 o 
   0   4  15      194.46      180.74     12.69 o 
   1   4  15      731.95      764.71     50.74 o 
   2   4  15      231.60      243.31     18.22 o 
   3   4  15       85.30      113.73     18.47 o 
  -6   5  15       29.06       36.16     15.08 o 
  -5   5  15        3.08       24.88      9.88 o 
  -4   5  15       50.39       57.39     11.33 o 
  -3   5  15       10.34       32.89     10.93 o 
  -2   5  15       70.75       91.89     13.66 o 
  -1   5  15       28.26       39.60     13.76 o 
   0   5  15       67.34       76.47     16.39 o 
   1   5  15       52.08       32.66     11.74 o 
 -10   0  16      173.98      195.65     25.03 o 
  -9   0  16      434.99      399.72     30.67 o 
  -8   0  16      807.09      720.81     37.90 o 
  -7   0  16      395.20      376.26     29.33 o 
  -6   0  16     3200.52     2621.22    356.54 o 
  -5   0  16      207.65      191.27     13.28 o 
  -4   0  16     4798.30     4610.61    128.50 o 
  -3   0  16      536.75      604.39     25.47 o 
  -2   0  16     6421.01     6599.21    178.21 o 
  -1   0  16     1325.47     1384.19     44.81 o 
   0   0  16     1334.36     1355.95     56.70 o 
   1   0  16     2566.70     2643.18    120.13 o 
   2   0  16        3.17        8.66      8.85 o 
   3   0  16     1743.32     1889.94    104.03 o 
   4   0  16       96.11       67.83     15.78 o 
   5   0  16      388.46      425.37     41.24 o 
   6   0  16      209.44      223.51     35.66 o 
 -10   1  16       40.99       45.97     14.43 o 
  -9   1  16       39.90       62.91     11.64 o 
  -8   1  16       27.51       50.96      7.80 o 
  -7   1  16      444.82      414.19     17.67 o 
  -6   1  16      124.13      129.22     16.78 o 
  -5   1  16      978.35      946.19     24.34 o 
  -4   1  16      101.62       92.56      7.55 o 
  -3   1  16      599.85      641.45     21.04 o 
  -2   1  16      119.48      137.58     10.09 o 
  -1   1  16      464.19      461.35     15.54 o 
   0   1  16      143.71      161.72     10.56 o 
   1   1  16        3.44       -2.09     10.81 o 
   2   1  16      232.36      249.09     17.54 o 
   3   1  16       25.90       23.18      8.65 o 
   4   1  16      117.49      131.49     14.91 o 
   5   1  16       15.61       26.10     11.37 o 
   6   1  16       22.78       45.44     12.33 o 
 -10   2  16       41.84       58.16     15.31 o 
  -9   2  16      151.01      127.49     16.01 o 
  -8   2  16      364.08      382.77     24.83 o 
  -7   2  16      136.83      131.30     13.38 o 
  -6   2  16      908.85      921.58     37.47 o 
  -5   2  16       26.55       55.37      8.62 o 
  -4   2  16     1688.49     1648.41     55.16 o 
  -3   2  16      578.26      498.98     28.61 o 
  -2   2  16     1557.29     1514.94     40.50 o 
  -1   2  16      982.67      911.33     28.35 o 
   0   2  16      285.48      255.83     15.61 o 
   1   2  16     1540.35     1520.19     45.36 o 
   2   2  16       45.43       43.13      9.73 o 
   3   2  16      462.62      452.83     27.63 o 
   4   2  16       60.19       45.51     10.76 o 
   5   2  16      125.89      141.31     17.96 o 
  -9   3  16      127.70      125.19     15.43 o 
  -8   3  16      126.48      134.38     16.38 o 
  -7   3  16      714.55      715.43     39.06 o 
  -6   3  16       85.02       94.11     12.82 o 
  -5   3  16     1362.21     1363.17     52.51 o 
  -4   3  16       40.80       54.82     10.06 o 
  -3   3  16     1778.00     1835.65     64.63 o 
  -2   3  16      393.35      379.05     16.10 o 
  -1   3  16      851.60      847.51     29.48 o 
   0   3  16      988.82      937.56     31.52 o 
   1   3  16      238.67      237.49     15.19 o 
   2   3  16      618.80      640.07     27.64 o 
   3   3  16        2.55        3.55      8.46 o 
   4   3  16      198.42      209.06     18.47 o 
  -8   4  16       12.36       13.21      8.85 o 
  -7   4  16        0.78       14.44      8.63 o 
  -6   4  16       81.65       91.58     13.18 o 
  -5   4  16        1.03       15.59      9.60 o 
  -4   4  16        6.40        6.21      6.05 o 
  -3   4  16       44.03       59.82     10.81 o 
  -2   4  16        3.64       12.42      6.61 o 
  -1   4  16       84.67       88.05      9.92 o 
   0   4  16       54.87       49.24     10.22 o 
   1   4  16       49.34       27.47      8.02 o 
   2   4  16      102.26       77.59     14.38 o 
   3   4  16       18.68       23.85     11.51 o 
  -5   5  16      265.73      267.47     23.83 o 
  -4   5  16       12.25       12.78      8.15 o 
  -3   5  16      349.78      353.41     26.69 o 
  -2   5  16      142.09      154.36     16.96 o 
  -1   5  16      224.34      247.34     27.67 o 
   0   5  16      218.97      211.13     24.71 o 
   1   5  16       16.34       28.79     11.89 o 
 -10   1  17      343.91      329.16     32.53 o 
  -9   1  17      128.59       99.03     13.98 o 
  -8   1  17     1126.05     1079.96     45.79 o 
  -7   1  17       12.19       36.62      5.92 o 
  -6   1  17     2606.32     2436.90     63.13 o 
  -5   1  17      510.27      523.94     16.76 o 
  -4   1  17     2559.26     2494.13     61.99 o 
  -3   1  17     1171.02     1211.68     31.19 o 
  -2   1  17      268.48      274.17     11.79 o 
  -1   1  17     2834.49     2947.91     63.20 o 
   0   1  17       13.22       21.80      5.76 o 
   1   1  17     1860.41     1984.08     82.11 o 
   2   1  17      260.96      243.19     18.13 o 
   3   1  17      739.99      746.22     36.42 o 
   4   1  17      227.97      241.32     20.64 o 
   5   1  17      115.72      148.03     18.03 o 
 -10   2  17       36.15       44.87     15.26 o 
  -9   2  17      269.42      243.05     20.85 o 
  -8   2  17       36.68       52.17     10.59 o 
  -7   2  17      356.85      355.58     22.33 o 
  -6   2  17       43.79       74.24     12.24 o 
  -5   2  17      493.62      543.52     26.53 o 
  -4   2  17      375.22      380.09     20.86 o 
  -3   2  17      460.56      429.58     14.90 o 
  -2   2  17      855.91      852.90     29.18 o 
  -1   2  17      398.47      386.81     14.71 o 
   0   2  17      562.10      573.99     21.99 o 
   1   2  17       61.44       50.89      7.63 o 
   2   2  17      225.29      255.82     19.76 o 
   3   2  17       42.52       49.08     10.73 o 
   4   2  17      181.71      209.16     20.54 o 
   5   2  17       53.28       55.32     12.01 o 
  -9   3  17       23.61       10.14      8.12 o 
  -8   3  17      130.69      144.97     15.41 o 
  -7   3  17        4.97       35.89     13.46 o 
  -6   3  17      231.33      248.75     19.26 o 
  -5   3  17      127.16      130.90     14.76 o 
  -4   3  17       82.70       90.28     11.12 o 
  -3   3  17      499.33      438.20     26.04 o 
  -2   3  17        7.27        3.45      4.91 o 
  -1   3  17      475.65      425.38     19.98 o 
   0   3  17        7.86       -0.93      6.20 o 
   1   3  17      118.00      109.65     10.72 o 
   2   3  17      100.13       71.39     12.92 o 
   3   3  17       51.93       51.02     10.94 o 
   4   3  17       50.30       34.21     10.59 o 
  -7   4  17      478.83      468.74     30.59 o 
  -6   4  17       22.36       28.07      9.77 o 
  -5   4  17      593.53      654.30     36.54 o 
  -4   4  17      242.68      228.54     18.06 o 
  -3   4  17      233.65      283.94     20.25 o 
  -2   4  17      726.31      722.72     37.27 o 
  -1   4  17       62.70       70.26     11.01 o 
   0   4  17      480.67      445.59     65.01 o 
   1   4  17       32.79       16.76      7.53 o 
   2   4  17      361.62      385.94     36.35 o 
  -5   5  17       25.52      117.85     68.82 o 
  -4   5  17       30.40       42.56     12.57 o 
  -3   5  17        5.22        2.86      6.77 o 
  -2   5  17       15.39       15.94      7.96 o 
  -1   5  17        0.17       11.40     10.51 o 
   0   5  17        0.50       -7.74      9.76 o 
 -10   0  18      449.57      368.70     59.23 o 
  -9   0  18       43.44       68.65     23.69 o 
  -8   0  18     1159.48     1033.44     55.81 o 
  -7   0  18      376.77      334.36     26.08 o 
  -6   0  18      511.82      460.84     22.98 o 
  -5   0  18     1860.09     1728.77     60.53 o 
  -4   0  18       15.04       19.72      6.62 o 
  -3   0  18     3545.92     3538.84    111.62 o 
  -2   0  18       29.50       62.55     11.39 o 
  -1   0  18     2505.48     2607.93     82.33 o 
   0   0  18      343.52      365.99     30.30 o 
   1   0  18     1794.91     1885.10     92.09 o 
   2   0  18      209.50      204.95     28.35 o 
   3   0  18      326.41      344.95     34.64 o 
   4   0  18      333.07      353.18     40.79 o 
   5   0  18       46.68       54.86     16.81 o 
 -10   1  18        2.93        4.97      9.25 o 
  -9   1  18       91.07      101.02     16.62 o 
  -8   1  18        8.89       33.63      8.60 o 
  -7   1  18      187.41      198.14     13.27 o 
  -6   1  18       24.06       44.01      7.09 o 
  -5   1  18       13.39       20.97      4.85 o 
  -4   1  18      375.91      393.12     18.08 o 
  -3   1  18       13.19       17.48      4.77 o 
  -2   1  18      264.81      287.70     12.74 o 
  -1   1  18       49.31       44.26      6.01 o 
   0   1  18      307.41      309.14     14.85 o 
   1   1  18      120.86      131.46     15.18 o 
   2   1  18      373.90      388.44     24.70 o 
   3   1  18       15.19       12.88      7.65 o 
   4   1  18       59.90       58.35     12.35 o 
   5   1  18       18.20       10.29      8.89 o 
  -9   2  18       25.70       31.96     10.15 o 
  -8   2  18      394.11      357.83     24.20 o 
  -7   2  18      210.86      216.57     17.39 o 
  -6   2  18      357.39      346.90     22.18 o 
  -5   2  18      742.34      711.91     32.91 o 
  -4   2  18      241.39      220.50     15.49 o 
  -3   2  18      953.34      866.84     32.54 o 
  -2   2  18        0.01        4.06      4.09 o 
  -1   2  18      995.00      992.17     29.33 o 
   0   2  18       82.20       67.20     10.13 o 
   1   2  18      390.07      393.61     22.98 o 
   2   2  18      247.50      244.22     19.74 o 
   3   2  18       49.73       59.95     12.16 o 
   4   2  18      295.00      283.36     25.61 o 
  -8   3  18       43.31       43.69     11.50 o 
  -7   3  18      390.70      396.98     26.93 o 
  -6   3  18      284.26      271.87     20.03 o 
  -5   3  18      399.88      394.75     23.67 o 
  -4   3  18      622.73      617.46     33.48 o 
  -3   3  18      179.78      201.99     16.02 o 
  -2   3  18      687.64      766.12     33.96 o 
  -1   3  18        8.50       11.98      5.64 o 
   0   3  18      742.10      760.26     37.50 o 
   1   3  18      137.15      146.02     11.88 o 
   2   3  18      350.88      381.17     31.46 o 
   3   3  18      238.92      224.44     20.85 o 
  -7   4  18        0.35       24.17     10.44 o 
  -6   4  18        1.28        0.62      5.61 o 
  -5   4  18       13.10       14.50      8.97 o 
  -4   4  18        0.43        5.77      7.30 o 
  -3   4  18       29.43       30.08      9.43 o 
  -2   4  18        5.35        5.14      6.19 o 
  -1   4  18        1.80        5.99      7.05 o 
   0   4  18       94.67       81.06     12.82 o 
   1   4  18       11.33        1.25      7.69 o 
   2   4  18       41.48       18.13     11.16 o 
  -4   5  18      275.96      241.25     27.35 o 
  -3   5  18       10.61       14.04      8.12 o 
  -2   5  18      250.71      235.73     27.59 o 
 -10   1  19      261.58      258.63     27.59 o 
  -9   1  19       98.17      115.10     16.75 o 
  -8   1  19      303.08      262.43     19.96 o 
  -7   1  19      713.45      702.90     32.24 o 
  -6   1  19      400.63      335.83     16.44 o 
  -5   1  19     1281.89     1247.25     34.55 o 
  -4   1  19        2.21       10.94      4.19 o 
  -3   1  19     2535.94     2610.44     65.27 o 
  -2   1  19      318.88      327.92     13.82 o 
  -1   1  19     1919.30     1926.22     47.30 o 
   0   1  19      679.01      719.67     33.92 o 
   1   1  19      362.45      427.46     25.16 o 
   2   1  19      879.10      946.45     45.57 o 
   3   1  19       23.87       44.13     11.18 o 
   4   1  19      294.14      305.55     24.37 o 
  -9   2  19       97.56      111.27     16.58 o 
  -8   2  19      134.47      117.64     14.02 o 
  -7   2  19      105.74      129.87     15.46 o 
  -6   2  19      692.40      695.13     34.68 o 
  -5   2  19      108.76       96.30     13.07 o 
  -4   2  19      974.26     1003.98     39.77 o 
  -3   2  19        1.97        3.03      5.38 o 
  -2   2  19      860.98      877.41     32.56 o 
  -1   2  19      115.41      108.12      9.72 o 
   0   2  19      280.75      303.22     16.30 o 
   1   2  19      292.35      304.04     21.47 o 
   2   2  19       62.94       60.35     11.29 o 
   3   2  19      154.52      167.17     18.39 o 
   4   2  19        1.17        2.04      6.94 o 
  -8   3  19       15.85       27.44     11.20 o 
  -7   3  19      126.31      126.21     16.53 o 
  -6   3  19        1.38       18.19     10.99 o 
  -5   3  19      249.30      245.09     20.50 o 
  -4   3  19       22.28       25.73      8.34 o 
  -3   3  19      257.54      248.55     19.00 o 
  -2   3  19       70.75       67.42      8.30 o 
  -1   3  19       61.68       56.02      8.82 o 
   0   3  19      180.90      169.89     16.06 o 
   1   3  19        5.48        4.36      5.64 o 
   2   3  19      104.96       79.81     13.53 o 
   3   3  19       10.90        6.88     11.43 o 
  -7   4  19       69.72       81.38     14.06 o 
  -6   4  19      311.94      324.03     25.44 o 
  -5   4  19       12.64       27.16      9.36 o 
  -4   4  19      602.82      589.35     34.98 o 
  -3   4  19       12.03       16.23      8.25 o 
  -2   4  19      575.04      589.77     34.72 o 
  -1   4  19      124.10      124.95     20.24 o 
   0   4  19      299.39      308.07     28.33 o 
   1   4  19      198.12      201.50     24.78 o 
 -10   0  20      125.04      126.45     39.98 o 
  -9   0  20      470.81      400.39     57.75 o 
  -8   0  20      115.86       84.08     16.26 o 
  -7   0  20     1209.01      972.14    101.52 o 
  -6   0  20       78.53      106.39     12.96 o 
  -5   0  20     3451.85     3340.94    117.18 o 
  -4   0  20       99.02      132.10     13.87 o 
  -3   0  20     1764.09     1855.54     71.64 o 
  -2   0  20      625.33      695.44     31.86 o 
  -1   0  20      340.85      375.42     21.11 o 
   0   0  20      865.68      935.37     58.11 o 
   1   0  20        5.59       22.57     10.71 o 
   2   0  20      489.88      558.86     48.45 o 
   3   0  20      164.57      165.81     26.50 o 
   4   0  20      229.01      253.39     39.83 o 
  -9   1  20       18.35       25.58     11.02 o 
  -8   1  20       60.65       89.49     19.06 o 
  -7   1  20        1.53        9.95      7.19 o 
  -6   1  20      163.66      156.99     12.16 o 
  -5   1  20        0.41       -1.76      3.72 o 
  -4   1  20      220.96      258.90     13.65 o 
  -3   1  20        3.85        0.91      3.95 o 
  -2   1  20      153.82      157.59     10.71 o 
  -1   1  20      109.49      135.45     11.01 o 
   0   1  20      209.57      232.46     19.24 o 
   1   1  20        9.94       20.49      8.62 o 
   2   1  20        1.61       -3.06      6.14 o 
   3   1  20       19.69       29.30     10.52 o 
   4   1  20       12.98        5.57      7.30 o 
  -9   2  20      170.47      152.73     18.66 o 
  -8   2  20       71.43       72.00     16.21 o 
  -7   2  20      469.08      455.40     29.32 o 
  -6   2  20        5.51       21.17      8.22 o 
  -5   2  20      687.56      692.78     35.51 o 
  -4   2  20      272.39      286.06     21.60 o 
  -3   2  20      384.23      365.63     21.93 o 
  -2   2  20      674.27      635.65     26.64 o 
  -1   2  20       43.34       48.95      7.86 o 
   0   2  20      615.41      597.98     33.23 o 
   1   2  20       16.05       19.71      8.17 o 
   2   2  20      339.98      351.65     28.55 o 
   3   2  20       19.34       24.48     10.20 o 
  -8   3  20      242.27      238.89     23.06 o 
  -7   3  20       47.88       47.11     10.69 o 
  -6   3  20      421.25      430.07     28.25 o 
  -5   3  20        6.68        9.28      7.05 o 
  -4   3  20      374.60      432.53     28.21 o 
  -3   3  20      302.54      318.14     22.76 o 
  -2   3  20      320.11      348.52     23.69 o 
  -1   3  20      468.56      456.28     24.81 o 
   0   3  20      123.30      114.54     13.57 o 
   1   3  20      301.40      329.28     27.21 o 
   2   3  20        4.90       19.35     11.06 o 
  -6   4  20       14.81       10.73      9.68 o 
  -5   4  20        1.13       18.76     14.32 o 
  -4   4  20       21.94       25.36      9.65 o 
  -3   4  20       12.68       28.55     12.52 o 
  -2   4  20       71.62       51.68     12.98 o 
  -1   4  20        1.70       -5.87      9.04 o 
   0   4  20       19.04       16.29     12.98 o 
  -9   1  21      435.88      423.39     33.57 o 
  -8   1  21       24.91       25.17      8.41 o 
  -7   1  21      635.89      590.84     38.69 o 
  -6   1  21      238.37      236.12     14.75 o 
  -5   1  21      276.25      270.91     16.16 o 
  -4   1  21      854.60      902.75     31.39 o 
  -3   1  21      106.71      101.54      9.20 o 
  -2   1  21      791.95      772.10     26.16 o 
  -1   1  21       11.71       11.55      4.71 o 
   0   1  21      801.31      836.23     40.05 o 
   1   1  21       26.21       31.17      9.02 o 
   2   1  21      288.30      303.41     24.42 o 
   3   1  21       81.28       78.31     13.64 o 
  -9   2  21        0.03        3.78      8.48 o 
  -8   2  21      289.19      265.31     21.74 o 
  -7   2  21        8.16       13.36      9.10 o 
  -6   2  21      245.73      269.09     19.29 o 
  -5   2  21      158.97      161.75     15.90 o 
  -4   2  21      189.70      189.06     16.31 o 
  -3   2  21      284.39      307.85     17.93 o 
  -2   2  21       56.53       48.64      9.25 o 
  -1   2  21      223.83      252.46     15.69 o 
   0   2  21       13.14        7.81      6.59 o 
   1   2  21      257.39      284.74     30.18 o 
   2   2  21       34.34       34.29     10.47 o 
   3   2  21      111.01      133.58     17.08 o 
  -8   3  21        9.08       14.71     10.72 o 
  -7   3  21      109.20      122.06     17.28 o 
  -6   3  21       42.08       52.91     11.68 o 
  -5   3  21       79.59       76.30     13.74 o 
  -4   3  21      113.94      120.34     14.87 o 
  -3   3  21       15.17       19.48      9.20 o 
  -2   3  21      136.47      113.16     18.15 o 
  -1   3  21       10.14       10.36      6.17 o 
   0   3  21       79.26       67.11     14.15 o 
   1   3  21       65.16       56.95     15.25 o 
   2   3  21       24.49       37.18     14.47 o 
  -5   4  21      103.49       89.53     15.26 o 
  -4   4  21      140.34      127.42     16.94 o 
  -3   4  21      195.00      192.71     24.14 o 
  -2   4  21       22.97       38.90     12.59 o 
  -1   4  21      214.22      147.70     80.85 o 
  -9   0  22      265.79      247.28     45.61 o 
  -8   0  22      130.82      134.38     21.16 o 
  -7   0  22      562.51      520.87     41.90 o 
  -6   0  22      344.30      335.85     24.57 o 
  -5   0  22      267.63      246.00     20.45 o 
  -4   0  22      736.37      755.82     42.00 o 
  -3   0  22       64.28       98.86     12.89 o 
  -2   0  22     1675.26     1746.06     69.99 o 
  -1   0  22      208.55      229.36     26.44 o 
   0   0  22      721.86      723.91     50.21 o 
   1   0  22      575.22      625.35     56.71 o 
   2   0  22      284.41      344.01     40.35 o 
   3   0  22      279.17      301.66     38.27 o 
  -9   1  22        0.39        4.24      8.33 o 
  -8   1  22       33.45       48.44     13.56 o 
  -7   1  22       32.39       38.56     10.10 o 
  -6   1  22       57.16       80.55     12.05 o 
  -5   1  22       66.20       58.56      9.27 o 
  -4   1  22        0.32       -4.90      4.90 o 
  -3   1  22      223.77      246.13     14.59 o 
  -2   1  22        3.92        3.96      4.98 o 
  -1   1  22       98.98      110.10     13.64 o 
   0   1  22       49.16       60.75     12.39 o 
   1   1  22       40.47       45.29     10.91 o 
   2   1  22       65.09       58.22     12.52 o 
   3   1  22       37.97       59.19     14.44 o 
  -8   2  22       79.59       88.15     14.40 o 
  -7   2  22       77.34       68.24     12.50 o 
  -6   2  22      316.99      314.41     22.25 o 
  -5   2  22       51.19       55.82     10.17 o 
  -4   2  22      464.35      429.12     27.08 o 
  -3   2  22        0.03       -2.62      5.10 o 
  -2   2  22      469.90      480.05     26.95 o 
  -1   2  22       44.08       52.27     10.15 o 
   0   2  22      227.04      220.21     19.51 o 
   1   2  22      100.28       81.22     14.93 o 
   2   2  22       21.89       27.10     10.28 o 
  -7   3  22      133.90      125.46     17.33 o 
  -6   3  22       62.10       57.72     12.54 o 
  -5   3  22      410.97      400.17     28.13 o 
  -4   3  22       38.97       34.92      9.55 o 
  -3   3  22      482.18      484.14     37.70 o 
  -2   3  22        0.25       14.23     11.59 o 
  -1   3  22      316.20      338.70     28.28 o 
   0   3  22       35.80       33.65     11.53 o 
   1   3  22      139.08      156.54     21.83 o 
  -4   4  22        9.93       -6.61      8.77 o 
  -3   4  22       19.26       14.20     12.56 o 
  -2   4  22        2.22       -0.86      6.80 o 
  -9   1  23      149.09      130.17     18.86 o 
  -8   1  23      216.07      203.97     23.80 o 
  -7   1  23       32.88       29.15      9.05 o 
  -6   1  23      807.12      795.91     47.83 o 
  -5   1  23        7.48       20.15      8.07 o 
  -4   1  23     1117.64     1137.22     40.48 o 
  -3   1  23      114.30      122.77     11.11 o 
  -2   1  23      534.95      537.40     24.93 o 
  -1   1  23      295.81      326.00     25.16 o 
   0   1  23       87.71      111.99     17.06 o 
   1   1  23      211.86      267.07     25.05 o 
   2   1  23        8.10       13.77      8.81 o 
  -8   2  23       57.89       66.14     15.97 o 
  -7   2  23      129.24      138.60     15.61 o 
  -6   2  23       37.50       61.48     12.25 o 
  -5   2  23      275.60      288.24     23.03 o 
  -4   2  23       11.01       19.24     13.25 o 
  -3   2  23      185.83      211.31     15.63 o 
  -2   2  23       81.74       76.10     11.78 o 
  -1   2  23      230.22      243.66     25.53 o 
   0   2  23      105.58      133.15     16.62 o 
   1   2  23       81.12       75.72     13.88 o 
  -6   3  23       64.54       73.76     14.61 o 
  -5   3  23       15.82       36.68     10.54 o 
  -4   3  23       55.39       43.15     11.03 o 
  -3   3  23       86.49       92.38     17.00 o 
  -2   3  23       11.83       29.25     11.78 o 
  -1   3  23      141.24      143.30     27.53 o 
   0   3  23        1.39       -2.05     10.79 o 
  -8   0  24      500.92      505.52     68.11 o 
  -7   0  24       14.24       24.97     12.70 o 
  -6   0  24      341.80      310.80     25.90 o 
  -5   0  24      330.37      349.80     27.07 o 
  -4   0  24      382.48      380.76     28.79 o 
  -3   0  24      264.76      286.02     23.08 o 
  -2   0  24       78.12      116.49     22.80 o 
  -1   0  24      281.51      318.29     34.06 o 
   0   0  24        5.22        5.80     11.11 o 
   1   0  24      219.42      265.32     38.70 o 
  -8   1  24        0.05        5.39      8.62 o 
  -7   1  24       68.51       66.62     11.55 o 
  -6   1  24       22.93       27.48      9.50 o 
  -5   1  24       88.16       94.85     13.34 o 
  -4   1  24       45.78       61.36      9.34 o 
  -3   1  24       88.91       86.22     11.23 o 
  -2   1  24        9.94       16.61      7.03 o 
  -1   1  24       12.17       26.95      9.54 o 
   0   1  24       19.96       27.24     10.27 o 
   1   1  24        5.17        6.57      8.00 o 
  -7   2  24        1.43       -5.69      7.13 o 
  -6   2  24      199.79      205.76     19.51 o 
  -5   2  24       48.91       57.51     11.89 o 
  -4   2  24       73.65       75.83     14.11 o 
  -3   2  24      184.94      175.14     19.30 o 
  -2   2  24        9.81       15.32     10.66 o 
  -1   2  24      177.73      177.05     21.28 o 
   0   2  24       12.85       14.65     11.35 o 
  -6   3  24        1.30       -6.42      7.53 o 
  -5   3  24      174.86      205.72     22.42 o 
  -4   3  24       63.52       65.06     15.56 o 
  -3   3  24       97.96      134.17     19.77 o 
  -2   3  24      119.88      127.05     33.17 o 
  -1   3  24       14.85       15.61     13.19 o 
  -8   1  25      163.02      159.08     22.04 o 
  -7   1  25      100.43      135.40     20.87 o 
  -6   1  25      262.74      241.52     23.17 o 
  -5   1  25      146.41      168.93     19.03 o 
  -4   1  25       39.70       38.09      9.27 o 
  -3   1  25      354.88      351.88     24.50 o 
  -2   1  25        4.06       14.90      7.60 o 
  -1   1  25      333.76      356.83     29.22 o 
   0   1  25       71.04       72.02     14.32 o 
  -7   2  25       63.36       67.53     13.40 o 
  -6   2  25       35.36       50.36     11.24 o 
  -5   2  25       18.47       23.24     12.18 o 
  -4   2  25      147.87      142.60     20.17 o 
  -3   2  25        4.20       15.73     29.02 o 
  -2   2  25      169.21      154.68     34.94 o 
  -1   2  25        0.05        7.39      9.50 o 
   0   2  25       68.53       75.68     17.41 o 
  -4   3  25        1.02        3.44      7.62 o 
  -3   3  25       54.12       39.39     16.69 o 
  -7   0  26      146.15      126.75     41.16 o 
  -6   0  26       36.79       21.62     17.77 o 
  -5   0  26      434.39      392.83     51.83 o 
  -4   0  26        0.24        4.51      9.82 o 
  -3   0  26      424.87      416.08     66.93 o 
  -2   0  26      108.29      129.09     23.48 o 
  -1   0  26      285.19      278.11     37.19 o 
   0   0  26       95.21       97.25     25.15 o 
  -7   1  26       22.41       23.51     13.09 o 
  -6   1  26       22.74       42.74     11.37 o 
  -5   1  26       51.87       52.87     11.14 o 
  -4   1  26        9.11       -0.21      5.92 o 
  -3   1  26        0.07       -7.47     10.19 o 
  -2   1  26       28.09       36.88     13.93 o 
  -1   1  26       19.40       21.65     10.18 o 
  -6   2  26        0.14       10.04      9.74 o 
  -5   2  26      256.82      240.83     27.07 o 
  -4   2  26        9.53       23.55     15.11 o 
  -3   2  26      206.43      225.37     50.64 o 
  -2   2  26       46.23       45.40     19.13 o 
  -6   1  27        6.56        5.58      9.60 o 
  -5   1  27      174.31      193.39     26.23 o 
  -4   1  27       70.68       87.65     19.18 o 
  -3   1  27      127.48      137.13     23.73 o 
  -2   1  27       66.20       88.61     19.84 o 
  -3   0  28       39.84       42.05     22.21 o 
                                                 
